# Supplementary material for: Gene Expression Analyses in Models of Rosiglitazone-Induced Physiological and Pathological Mineralization Identify Novel Targets to Improve Bone and Vascular Health
Source: Cells. 2023 Oct 16;12(20):2462. doi: 10.3390/cells12202462 (PMC10605243; doi:10.3390/cells12202462)
Supplement: Supplementary file 1 [file cells-12-02462-s001.zip]

Archive with 8 entries (8 files):
- Supplementary-table1.xlsx
- Supplementary-table2.xlsx
- Supplementary-table3.xlsx
- Supplementary-table4.xlsx
- Supplementary-table5.xlsx
- Supplementary-table6.xlsx
- Supplementary-table7.xlsx
- Supplementary-table8.xlsx
