# Supplementary material for: Gene Expression Analyses in Models of Rosiglitazone-Induced Physiological and Pathological Mineralization Identify Novel Targets to Improve Bone and Vascular Health
Source: Cells. 2023 Oct 16;12(20):2462. doi: 10.3390/cells12202462 (PMC10605243; doi:10.3390/cells12202462)
Supplement: Supplementary file 1 [file cells-12-02462-s001.zip › Supplementary-table1.xlsx]

## Sheet: Sheet1
Table 1: Primer concentrations and sequences
Gene	Primer For [pmol/rct]	primer Rev [pmol/rct]	Forward primer (5’-3’)	Reverse primer (5’-3’)
ANGPTL4	1.25	1.25	GACAAGAACTGCGCCAAGAG	AGTACTGGCCGTTGAGGTTG
PPARG1	1.25	1.25	GTGGCCGCAGATTTGAAAGAAG	TGTCAACCATGGTCATTTCG
PPARG2	1.25	1.25	CAAACCCCTATTCCATGCTGTT	AATGGCATCTCTGTGTCAACC
GAPDH	2.5	2.5	GCTCCTCCTGTTCGACAGTCA	ACCTTCCCCATGGTGTCTGA
