# Supplementary material for: Gene Expression Analyses in Models of Rosiglitazone-Induced Physiological and Pathological Mineralization Identify Novel Targets to Improve Bone and Vascular Health
Source: Cells. 2023 Oct 16;12(20):2462. doi: 10.3390/cells12202462 (PMC10605243; doi:10.3390/cells12202462)
Supplement: Supplementary file 1 [file cells-12-02462-s001.zip › Supplementary-table2.xlsx]

## Sheet: Sheet1
Table 2: Gene expression analysis of rosiglitazone targets in osteogenic hMSCs
geneSymbol	Entrez ID	logFC 1h	logFC 3h	logFC 6h	logFC 24h	logFC 48h
ABCA1	19	-0.0749238	0.37055	0.833578	-0.0153541	0.20393
ACADVL	37	-0.0185921	-0.0507987	-0.0654687	-0.190496	-0.622729
AFAP1L1	134265	0.330969	0.366886	0.172961	0.430705	0.499276
AGTR1	185	0.0759917	0.162542	0.336234	0.564735	0.415581
AHNAK	79026	0.237269	-0.0280258	0.102254	0.631598	0.427726
AK025332	0	-0.229485	-0.281543	-0.320749	-0.643498	-0.463817
AKR1B10	57016	0.285657	0.265946	0.368547	0.592529	0.559922
AKR1C2	1646	0.195089	0.528453	0.621488	0.911997	0.800051
AKR1C3	8644	0.0804433	0.475509	0.556766	0.52206	0.737956
ALDH1A3	220	0.104112	0.0818717	0.166862	0.488876	0.822239
ALDH1A3	220	-0.05932	-0.0253258	0.0474079	0.589337	0.933499
ALG6	29929	0.411334	0.3772	0.400666	0.612705	0.429556
ANGPTL4	51129	-0.0580755	0.589213	0.589826	0.337785	0.636819
ANKRD1	27063	-0.504158	-0.0916591	-0.221793	-0.500115	-0.988976
APOL3	80833	0.124185	0.0678168	0.198963	0.319737	0.588859
ASS1	445	-2.04531e-05	-0.203809	0.00444234	0.686229	0.806073
ASS1	445	-0.369575	-0.274005	-0.207947	0.437608	0.629745
AXUD1	64651	-0.391883	-1.13277	-1.38844	-1.51522	-1.35097
BAX	581	0.5416	0.145789	0.264809	0.827986	0.608183
BCYRN1	618	-0.15155	-0.234893	-0.447701	-0.719755	-0.381385
BHLHB2	8553	-0.330726	-0.691165	-1.25732	-1.05091	-1.2422
C14orf24	283635	-0.405352	-0.647523	-0.515802	-0.666764	-0.222187
C1QTNF1	114897	-0.0161671	-0.106135	-0.0536446	0.572836	0.639432
C20orf149	79144	0.253632	0.219406	0.0128338	0.81526	0.462523
CCDC80	151887	-0.314435	0.0246145	-0.168485	-0.632218	-0.965958
CD276	80381	1.04839	0.216799	0.757561	1.09832	1.11352
CDC14B	8555	-0.106081	-0.39309	-0.442358	-0.148316	-1.13599
CDC42EP2	10435	-0.140195	-0.769064	-0.556229	-0.459253	-0.355965
CDC42SE1	56882	-0.192148	-0.0513067	-0.48439	-0.410942	-0.638991
CDKN1A	1026	-0.335781	-0.449559	-0.675867	-0.322017	-0.0631074
CEBPA	1050	0.0251151	0.172081	0.410446	0.934727	0.949158
CEMIP	57214	0.00766969	-0.234826	-0.181945	-0.428417	-0.564569
CFD	1675	-0.109438	-0.351556	-0.235121	0.577815	0.996771
CIDEC	63924	0.0130565	-0.010344	0.121548	0.525433	0.824934
CKAP2	26586	0.125348	0.642335	0.587732	0.275066	0.0773088
CLK1	0	0.324467	0.148674	0.336997	0.529008	0.344521
CLOCK	9575	-0.559005	-0.561056	-0.443443	-0.936756	-0.664181
CRYAB	1410	0.0735539	0.0729017	0.10647	0.376547	0.501589
CTNNB1	1499	-0.0720533	0.128102	0.0553873	0.202507	-0.748179
CYGB	114757	0.312083	0.193679	0.369301	0.63151	0.299998
DAB2	1601	-0.0184901	-0.209227	-0.345998	-0.336224	-0.643254
DACT1	51339	-0.0257231	0.581545	0.115739	-0.179089	-0.065728
DBC1	1620	0.0233633	0.0254034	0.471749	0.609366	0.596618
DDIT4	54541	0.619189	0.624254	0.351165	0.396216	0.615446
DDR2	4921	-0.0361219	0.212725	0.211136	0.0530864	-0.758145
DEPDC6	64798	0.0889203	0.146902	0.119524	0.652509	0.421787
DEPP1	11067	0.881445	0.752304	0.989957	1.18814	1.12042
DHCR7	1717	0.167744	0.0872042	0.186457	0.768695	0.348692
DIAPH3	81624	-0.210438	-0.0801671	-0.160994	-0.224828	-0.624428
DNAJC28	54943	-0.0252747	-0.300169	-0.201219	-0.591056	-0.0645251
DUSP1	1843	0.0465724	-0.52016	-0.557923	-0.423812	-0.481901
DUSP5	1847	-0.239546	-1.01	-1.21722	-0.813357	-1.07628
DYRK2	8445	-0.0970618	0.113357	-0.171262	-0.169914	-0.770147
EDG3	1903	0.27681	0.633808	0.809066	0.27356	0.216137
EGFLAM	133584	0.15756	0.378313	0.70256	0.208297	0.291078
EGR1	1958	-0.477464	-2.65496	-2.90444	-2.38849	-2.65783
EGR2	1959	-0.383403	-0.798181	-1.13653	-1.08929	-1.11586
EGR3	1960	-0.46074	-0.472744	-0.506709	-0.488616	-0.586084
EPHX1	2052	-0.0211593	-0.15367	0.151748	0.588345	0.514997
ERP29	10961	0.385719	0.173168	0.532914	0.925319	0.526717
FABP4	2167	0.205768	0.264181	0.813955	2.2874	2.59835
FAM46B	115572	-0.0534924	-0.672016	-0.568515	-0.109454	0.191234
FOSB	2354	-0.843164	-0.990743	-0.91413	-0.967038	-1.06883
FOXC2	2303	-0.393849	-0.289433	-0.501544	-0.630297	-0.700352
FRAT2	23401	0.506951	0.609524	0.523354	0.316716	0.372353
FTHL2	2497	-0.558752	-0.856547	-0.618217	-0.501819	-0.255938
GADD45A	1647	-0.0854212	-0.679326	-0.632408	-0.478209	-0.435763
GADD45A	1647	-0.136584	-0.675738	-0.442921	-0.521389	-0.253884
GADD45B	4616	-0.038971	-0.690025	-0.880538	-0.430452	-0.577499
GDE1	51573	0.418416	0.307256	0.360695	0.389954	0.654029
GNAQ	2776	-0.20694	-0.0426915	-0.308426	-0.347912	-0.724023
HBEGF	1839	-0.269802	0.0486028	-0.44494	-0.493475	-0.741044
HES1	3280	-0.373163	-0.564995	-0.758438	-0.539412	-0.533697
HEYL	26508	0.163124	0.28326	0.629054	0.0459028	0.0989664
HMOX1	3162	0.320323	0.291734	0.345387	0.975905	0.912678
HNRPA1L-2	664709	-0.044363	-0.157177	-0.0434102	-0.580763	-0.298925
HNRPAB	3182	-0.139661	-0.0567227	-0.223171	-0.601034	-0.209247
HRASLS3	11145	-0.0243398	0.0541459	0.164723	0.750267	0.558158
HSPA1A	3303	-0.529634	-0.630442	-0.459137	-0.671582	-0.230201
ID1	3397	-0.232407	-0.737026	-0.631652	-0.506636	-0.528607
ID2	3398	-0.0577604	-0.319092	-0.428347	-0.547087	-0.0804774
IER5	51278	-0.346341	-0.707474	-0.57702	-0.34744	-0.360782
IL10	3586	-0.257586	-0.484232	-0.381954	-0.672491	-0.171125
IL8	3576	-0.478397	-0.878398	-1.43485	-1.53532	-1.67996
IL8	3576	-0.389192	-0.713595	-1.05307	-1.09869	-1.26945
ISG20L1	64782	-0.288727	-0.666504	-0.543036	-0.635194	-0.20383
JUN	3725	-0.843923	-1.24992	-1.01804	-1.08231	-0.809536
JUNB	3726	-0.378147	-1.005	-1.38151	-0.797395	-0.99046
KLF10	7071	0.0183124	-0.33292	-0.570727	-0.439965	-0.618058
KRCC1	51315	0.293459	0.460665	0.231364	0.575734	0.396443
KRTAP1-1	81851	-0.0166401	-0.526966	-0.533154	-0.735669	-0.780522
KRTAP1-3	81850	-0.0346246	-0.468638	-0.473955	-0.577628	-0.622986
KRTAP1-5	83895	-0.0425252	-0.336207	-0.353124	-0.618029	-0.789183
LAMA4	3910	0.0444051	-0.227355	0.0255289	0.599134	0.608208
LATS2	26524	-0.229896	-0.426488	-0.569409	-0.625498	-0.711339
LOC134997	134997	-0.277631	-0.0500627	-0.23366	-0.336179	-0.616031
LOC387763	387763	-0.312868	-0.308327	-0.446058	-0.697679	-0.276544
LOC407835	407835	0.198969	0.344296	0.238049	0.691855	0.302896
LOC63920	63920	0.297118	0.65257	0.436271	0.29855	0.443805
LRRC41	10489	-0.510078	-0.406324	-0.385083	-0.701006	-0.402579
LTBR	4055	0.302339	0.130314	0.186422	1.02346	0.694378
LYSMD2	256586	0.261408	0.658327	0.728058	0.257919	0.144824
MAFF	23764	-0.371372	-0.459752	-0.612906	-0.568391	-0.727714
MANBAL	63905	-0.225182	-0.363904	-0.227419	-0.61574	-0.334057
MAP3K6	9064	-0.251135	-0.366429	-0.365575	-0.759586	-0.244303
MCL1	4170	-0.149355	-0.205797	-0.0666976	-0.166421	-0.65618
MEF2D	4209	-0.212957	-0.557761	-0.783367	-0.412859	-0.429791
MFF	56947	0.221112	0.215527	0.261179	0.545418	0.173546
MIDN	90007	-0.48951	-1.08694	-1.10295	-0.839117	-0.567592
MMD	23531	-0.0206163	0.194671	0.28142	0.479547	0.62643
MYC	4609	-0.237557	-0.415532	-0.504203	-0.177308	-0.590543
MYLIP	29116	0.492464	0.641954	0.480277	0.2712	0.279846
NFIC	4782	-0.411198	-0.454978	-0.378906	-0.925807	-0.799969
NOV	4856	-0.136958	-0.133537	-0.47532	-0.797227	-0.650729
NPSR1	387129	-0.416715	-0.238966	-0.54983	-0.76249	-0.400285
NR2F1	7025	-0.500329	-0.253366	-0.406746	-0.833552	-0.880358
NUAK1	9891	-0.200486	-0.211885	-0.174125	-0.593161	-0.255216
OSBPL6	114880	0.32612	0.425268	0.668455	0.12715	0.269289
PANK1	53354	0.109354	0.692695	0.544601	0.411319	0.392776
PDK4	5166	0.267615	0.488541	0.726251	0.980016	1.11871
PICALM	8301	0.235452	0.206936	0.184312	0.747036	0.552588
PIK3R1	5295	0.443925	0.236219	0.501312	0.655891	0.713989
PIM1	5292	0.435153	0.0205854	0.292092	0.566417	0.591483
PPAP2A	8611	-0.10165	0.0272146	0.140242	0.547946	0.478183
PPP1R15A	23645	-0.196435	-0.813088	-0.551674	-0.556877	-0.442171
PPP1R3C	5507	0.217091	0.619373	0.27447	0.217245	0.230053
PSCD2	9266	-0.184936	-0.570691	-0.386238	-0.447463	-0.267373
PTGER2	5732	0.177685	0.402028	0.683175	0.412005	0.103984
PTGS2	5743	-0.614595	-0.950817	-1.11042	-1.20754	-1.07259
PTGS2	5743	-0.364196	-0.58653	-0.648247	-0.555212	-0.492865
PTPLAD2	401494	-0.247567	-0.285713	-0.296363	-0.612109	-0.161489
PTTG2	10744	-0.266224	-0.477241	-0.522575	-0.368925	-0.358138
PVRL3	25945	-0.173362	-0.0162031	-0.335044	-0.533331	-0.678368
RASD1	51655	0.336558	0.71927	0.673522	0.972226	1.26484
RCAN1	1827	0.259124	0.761295	0.079606	-0.155853	-0.409308
RGCC	28984	-0.311493	-0.758677	-0.728943	-0.302229	-0.757401
RHOB	388	-0.496411	-0.924189	-0.778643	-0.65229	-0.237398
RNF13	11342	0.215508	0.30163	0.382393	0.580574	0.350121
RRBP1	6238	-0.35319	-0.1483	-0.228121	-0.822679	-1.19514
SCD	6319	0.210331	0.426957	0.800899	1.04529	0.924553
SDC4	6385	-0.26009	-0.158753	-0.0937024	-0.566478	-0.652815
SERPINE1	5054	-0.596087	-0.19804	-0.593445	-0.576391	-1.05194
SERTAD1	29950	-0.17059	-0.341251	-0.52002	-0.607082	-0.398705
SERTAD4	56256	0.380805	0.755126	0.544399	0.442968	0.319521
SF3B1	23451	-0.302715	0.0339676	-0.167305	-0.448626	-0.776968
SGK1	6446	0.070128	-0.360854	-0.606638	-0.743083	-0.926167
SHROOM3	57619	-0.0425363	-0.114535	0.0179965	-0.334571	-0.530651
SLC25A25	114789	-0.17494	-0.868501	-0.903451	-0.817333	-0.710271
SLC2A3	6515	-0.239123	-0.474859	-0.525862	-0.822897	-0.500539
SLC40A1	30061	0.372533	0.613519	0.718144	0.850908	0.740183
SLC44A4	0	-0.453025	-0.551328	-0.410383	-0.832268	-0.264326
SNAI2	6591	-0.0241686	0.639895	0.512825	0.780539	0.581793
SPHK1	8877	-0.00564169	0.410013	0.672674	-0.162895	-0.137543
SPRY2	10253	-0.136683	-0.511272	-0.658219	-0.74379	-0.691471
SPRY4	81848	-0.277932	-0.827164	-1.06359	-0.944385	-1.14792
STC1	6781	-0.116578	-0.107263	-0.546631	-0.472728	-0.870929
STK38	11329	0.259633	0.0623556	0.231578	0.64267	0.521115
SUCLG1	8802	-0.497352	-0.102531	-0.289687	-0.706131	-0.435932
TCF4	6925	-0.175651	-0.0425818	-0.257721	-0.222548	-0.575969
TDG	6996	-0.629348	-0.318066	-0.530974	-0.698302	-0.50268
THBS3	7059	-0.332395	-0.632588	-0.57908	-0.587848	-0.0702701
TIPARP	25976	-0.325604	-0.374069	-0.438969	-0.584136	-0.525302
TKT	7086	0.377673	0.226515	0.186675	0.848658	0.790012
TMEM101	84336	0.381702	0.186941	0.276102	0.574981	0.446169
TMEM135	65084	0.0200635	0.429305	0.455314	0.570998	0.479842
TMEM16C	63982	0.148809	0.199323	0.136142	0.702978	0.620666
TNC	3371	-0.282562	-0.774824	-0.521628	-0.473958	-0.194989
TOB1	10140	-0.382428	-0.482902	-0.601516	-0.733716	-0.621464
TRIB1	10221	-0.221454	-0.353952	-0.711903	-0.516807	-0.41055
TRRAP	8295	-0.0549229	-0.709029	-0.278031	-0.215144	-0.0479667
TSC22D3	1831	0.231516	0.249298	0.171285	0.653472	0.440524
TTC39C	125488	0.379372	0.480612	0.496203	0.852791	0.716587
UNG	7374	0.589421	0.225389	0.544459	0.570028	0.714872
WRNIP1	56897	0.373178	0.530919	0.380412	1.01815	0.474999
XM_371243	0	-0.452033	-0.411108	-0.211024	-0.668348	-0.240278
XM_375558	0	0.100391	0.0367285	0.209544	0.947927	1.39465
XM_925863	0	-0.17006	0.142814	-0.0438207	-0.309534	-0.623948
XM_927528	0	-0.152991	-0.401649	-0.477373	-0.541341	-0.60145
XM_930284	0	-0.24638	-0.256049	-0.470802	-0.308867	-1.29278
XM_930995	0	-0.282559	-0.482265	-0.534918	-0.741356	-0.344779
XM_936937	0	-0.403199	-0.022386	-0.2444	-0.436929	-0.70933
XM_942223	0	-0.19868	-0.0423537	-0.139164	0.0165101	-0.582014
XM_944429	0	0.0824189	0.346588	0.113352	-0.139872	-0.853126
YRDC	79693	-0.25178	-0.746586	-0.787654	-0.598696	-0.551884
ZC3H12A	80149	0.0513744	-0.574077	-0.726179	-0.41904	-0.563291
ZFP36	7538	-0.562167	-1.16211	-1.15103	-1.00949	-0.756881
ZFP36L1	677	-0.333623	-0.595567	-0.893124	-0.318913	-0.476035
ZNF281	23528	-0.168436	-0.360359	-0.470625	-0.458771	-0.625706
ZNF581	51545	0.448138	0.292681	0.33368	0.652967	0.616846
ZNF682	91120	-0.199626	-0.438591	-0.466874	-0.5845	-0.0586891
This table represents the log2FC of expression levels of genes in
rosiglitazone compared to vehicle-treated ostegenic hMSCs during
various timeopoints (1h, 3h, 6h, 24h, and 48h rosiglitazone incubation
compared to vehicle controls).
