# Supplementary material for: Gene Expression Analyses in Models of Rosiglitazone-Induced Physiological and Pathological Mineralization Identify Novel Targets to Improve Bone and Vascular Health
Source: Cells. 2023 Oct 16;12(20):2462. doi: 10.3390/cells12202462 (PMC10605243; doi:10.3390/cells12202462)
Supplement: Supplementary file 1 [file cells-12-02462-s001.zip › Supplementary-table3.xlsx]

## Sheet: IPA upstream regulator analysis
Supplemental Table 3: Upstream regulator analysis of rosiglitazone targets in osteogenic MSCs
© 2000-2023 QIAGEN. All rights reserved.
Upstream Regulator	Molecule Type	Predicted Activation State	Activation z-score	p-value of overlap	Target Molecules in Dataset	Mechanistic Network
PD98059	chemical - kinase inhibitor	Activated	3.726	6.75e-21	ABCA1,AGTR1,ANKRD1,BAX,CDKN1A,CEBPA,CTNNB1,CXCL8,DUSP1,DUSP5	84 (21)
bexarotene	chemical drug	Activated	3.604	4.25e-14	ABCA1,AKR1C1/AKR1C2,AKR1C3,CFD,CTNNB1,DDIT4,DEPP1,DUSP1,DUSP5,EGR3	104 (13)
RB1	transcription regulator	Activated	3.17	1.21e-11	BAX,CDKN1A,CEBPA,CXCL8,DUSP1,EGR1,EGR3,FABP4,FOSB,FOXC2	108 (24)
U0126	chemical drug	Activated	3.123	2.41e-17	ANGPTL4,BAX,BHLHE40,CDKN1A,CEBPA,CTNNB1,CXCL8,DAB2,DUSP1,DUSP5	99 (21)
daidzein	chemical drug	Activated	2.985	9.1e-08	ABCA1,AKR1C3,BAX,FOSB,HMOX1,ID2,MYC,PIK3R1,PTGS2	92 (21)
triamcinolone acetonide	chemical drug	Activated	2.889	4.73e-08	ANGPTL4,BAX,BHLHE40,DUSP1,EGR1,JUN,JUNB,KLF10,MYC,RGCC	93 (19)
NC410	biologic drug	Activated	2.828	1.31e-06	CDKN1A,CXCL8,DUSP1,EGR1,GADD45B,HSPA1A/HSPA1B,IL10,JUNB
2-amino-5-phosphonovaleric acid	chemical - other	Activated	2.747	3.07e-08	DUSP1,EGR1,EGR2,EGR3,FOSB,GADD45A,GADD45B,JUN,JUNB,PTGS2	78 (20)
APC	enzyme	Activated	2.698	1.83e-09	CDKN1A,CTNNB1,HES1,ID1,ID2,IL10,JUN,MYC,PDK4,PTGS2	114 (24)
CHROMR	other	Activated	2.646	0.000484	CDKN1A,DDIT4,DUSP5,JUNB,MAFF,MCL1,SERPINE1
SSTR2	G-protein coupled receptor	Activated	2.646	7.19e-06	GADD45A,HBEGF,JUN,KLF10,PPP1R15A,RHOB,SERPINE1,SLC2A3
geldanamycin	chemical drug	Activated	2.607	0.00387	BAX,CXCL8,EGR3,HSPA1A/HSPA1B,JUN,MYC,PTGS2,TRRAP	104 (24)
N-[N-(3,5-difluorophenacetyl-L-Ala)]-S-phenylglycine t-butyl ester	chemical - protease inhibitor	Activated	2.561	6.44e-05	GADD45B,HES1,IL10,JUNB,MYC,SERPINE1,SGK1	102 (24)
MSB0011359C	biologic drug	Activated	2.449	1.62e-05	CDKN1A,DUSP1,EGR1,GADD45B,HSPA1A/HSPA1B,JUNB
DUSP1	phosphatase	Activated	2.433	5.06e-06	CIDEC,CXCL8,DUSP1,IL10,JUN,PIK3R1,PTGS2,SERPINE1,ZFP36	75 (18)
RORA	ligand-dependent nuclear receptor	Activated	2.433	7.28e-06	ABCA1,CDKN1A,CXCL8,GADD45A,GADD45B,IL10,PPP1R3C,PTGS2,SCD,SLC2A3	101 (20)
BAPTA	chemical reagent	Activated	2.433	4.93e-10	BAX,CXCL8,FOSB,JUN,JUNB,PTGS2,RCAN1	82 (23)
baicalein	chemical drug	Activated	2.411	9.84e-07	BAX,CXCL8,HMOX1,JUN,MCL1,PTGS2	82 (21)
Nr1h	group	Activated	2.397	0.00211	ABCA1,CXCL8,IL10,MYLIP,PTGS2,SCD	101 (22)
rosiglitazone	chemical drug	Activated	2.385	8.16e-11	ABCA1,ACADVL,AGTR1,ANGPTL4,APOL3,BAX,CDKN1A,CEBPA,CFD,CIDEC	98 (20)
COL18A1	other	Activated	2.375	7.4e-08	CTNNB1,DDIT4,ID1,JUN,JUNB,MCL1,MYC,PTGS2,SERPINE1	83 (23)
TO-901317	chemical reagent	Activated	2.373	0.000552	ABCA1,ASS1,DHCR7,EPHX1,FABP4,PTGS2,SCD,TKT	80 (18)
THZ1	chemical drug	Activated	2.36	2.09e-06	AEN,ANKRD1,ASS1,CCDC80,HBEGF,HSPA1A/HSPA1B,MCL1,MYC,SERPINE1	80 (7)
SB203580	chemical drug	Activated	2.322	1.76e-07	BAX,CDKN1A,CRYAB,CXCL8,DUSP1,EGR1,ERP29,FOSB,GADD45A,HMOX1	101 (19)
DICER1	enzyme	Activated	2.287	3.27e-10	ANGPTL4,CDKN1A,CXCL8,DEPP1,EGR1,EGR2,EGR3,HES1,IL10,JUN	103 (23)
metformin	chemical drug	Activated	2.254	1.84e-07	ABCA1,ANGPTL4,BAX,CDKN1A,CIDEC,CXCL8,DDIT4,GADD45B,HMOX1,IL10	102 (25)
PSMB11	peptidase	Activated	2.231	4.07e-06	EGFLAM,GADD45A,GADD45B,HMOX1,HSPA1A/HSPA1B,PTGS2,RHOB,THBS3
triptolide	chemical drug	Activated	2.231	3.6e-08	AFAP1L1,BAX,CDKN1A,CXCL8,DUSP1,HBEGF,IL10,JUN,MCL1,MYC	96 (22)
mirdametinib	chemical drug	Activated	2.229	3.98e-07	ABCA1,CXCL8,DDIT4,DEPTOR,MCL1,MYC	82 (20)
Gsk3	group	Activated	2.224	1.28e-08	CEBPA,CTNNB1,CXCL8,FABP4,FOSB,IL10,JUN,MYC,PTGS2	88 (24)
SU6656	chemical toxicant	Activated	2.219	4.14e-06	EGR1,JUNB,MYC,PTGS2,ZFP36L1	78 (21)
EWSR1-FLI1	fusion gene/product	Activated	2.219	0.00142	CDKN1A,EGR3,ID1,NUAK1,SERPINE1
SOCS3	phosphatase	Activated	2.213	5.93e-05	ABCA1,CDKN1A,EGR1,IL10,JUN,SCD	100 (25)
napabucasin	chemical drug	Activated	2.213	0.000395	BAX,CTNNB1,CXCL8,ID1,MYC	61 (7)
calphostin C	chemical drug	Activated	2.207	0.00032	CDKN1A,CXCL8,DUSP1,MYC,PTGS2	89 (20)
crizotinib	chemical drug	Activated	2.2	5.48e-05	BAX,CTNNB1,ID1,SCD,SERPINE1	83 (20)
BAPTA-AM	chemical reagent	Activated	2.2	0.000187	CDKN1A,CXCL8,EGR1,JUN,PTGS2	73 (20)
docetaxel	chemical drug	Activated	2.2	0.000188	BAX,CDKN1A,IL10,MCL1,PIM1,PTGS2	76 (22)
PPP5C	phosphatase	Activated	2.19	7.32e-08	CDKN1A,DUSP1,FABP4,MYC,SGK1	101 (23)
herbimycin	chemical drug	Activated	2.186	2.7e-05	CXCL8,DUSP1,JUNB,PTGS2,SERPINE1	89 (23)
fenofibrate	chemical drug	Activated	2.173	4.58e-08	ACADVL,ANGPTL4,CXCL8,FABP4,GADD45A,HMOX1,ID2,JUN,PANK1,PDK4	91 (24)
epicatechin	chemical drug	Activated	2.169	0.00164	ANGPTL4,DYRK2,FABP4,LAMA4,PTGS2
pioglitazone	chemical drug	Activated	2.152	1.8e-08	ABCA1,AGTR1,ANGPTL4,BAX,CDKN1A,CFD,CXCL8,EGR1,FABP4,HMOX1	101 (26)
rottlerin	chemical drug	Activated	2.11	1.88e-08	ABCA1,BAX,CDKN1A,CXCL8,HMOX1,IL10,JUN,PTGS2,ZFP36	98 (21)
wortmannin	chemical drug	Activated	2.094	4.43e-10	AGTR1,BAX,CDKN1A,CIDEC,CTNNB1,CXCL8,EGR1,FOXC2,HMOX1,IL10	78 (21)
PRKAA2	kinase	Activated	2.093	0.00152	BAX,CDKN1A,CEBPA,EGR1,FABP4,ZFP36L1	95 (23)
FOSL1	transcription regulator	Activated	2.069	1.19e-09	ANKRD1,CXCL8,EGR1,EGR2,FOSB,IL10,JUN,JUNB,SERPINE1,SNAI2	88 (19)
GW3965	chemical reagent	Activated	2.043	1.42e-07	ABCA1,CIDEC,CXCL8,DUSP1,MYLIP,PDK4,PPP1R15A,PTGS2,SCD,TRIB1	54 (14)
BMP6	growth factor	Inhibited	-2.006	2.37e-06	CDKN1A,EPHX1,HBEGF,HMOX1,ID1,ID2,PTGS2,SERPINE1	91 (21)
TNFRSF1A	transmembrane receptor	Inhibited	-2.008	0.000234	CDKN1A,CXCL8,IL10,JUN,LATS2,PIM1,SERPINE1	97 (22)
TNFSF13B	cytokine	Inhibited	-2.023	6.91e-07	ASS1,BAX,CXCL8,DDR2,DUSP5,ID1,IL10,JUN,MCL1,MYC	86 (20)
cytokine	group	Inhibited	-2.026	2.61e-08	BAX,CCN3,CXCL8,DUSP1,EGR1,HMOX1,JUN,MYC,PTGS2,SERPINE1	75 (19)
diclofenac	chemical drug	Inhibited	-2.032	1.11e-07	CDKN1A,CTNNB1,IL10,JUN,MCL1,MYC,PPP1R15A,PTGS2,SERPINE1	104 (24)
IL27	cytokine	Inhibited	-2.036	3.25e-07	CXCL8,DEPP1,EGR1,EGR2,ID2,IL10,MCL1,MYC,PIM1,PTGS2	101 (21)
STAT5a/b	group	Inhibited	-2.043	1.28e-06	CDKN1A,DUSP1,ID2,MCL1,MMD,MYC,PIM1,PTGS2,SLC2A3	99 (21)
IL1A	cytokine	Inhibited	-2.043	1.42e-07	ALDH1A3,BAX,CDKN1A,CXCL8,FOSB,HMOX1,IL10,JUN,JUNB,MYC	76 (16)
Nfat (family)	group	Inhibited	-2.049	2.67e-08	CXCL8,EGR2,FABP4,HBEGF,IL10,PLPP1,PTGS2,RCAN1,SDC4,SERPINE1	94 (19)
concanavalin a	chemical drug	Inhibited	-2.05	1.7e-06	BAX,CDKN1A,CXCL8,EGR1,EGR3,IL10,MCL1,PTGS2,SDC4	70 (17)
MMP1	peptidase	Inhibited	-2.061	2.94e-07	BAX,CDKN1A,CXCL8,JUN,MYC,PTGS2,SERPINE1	95 (23)
LEP	growth factor	Inhibited	-2.061	1.57e-11	ACADVL,AGTR1,AKR1C1/AKR1C2,ANGPTL4,ASS1,BAX,CDKN1A,CFD,CXCL8,EGR1	98 (21)
Pdgf (complex)	complex	Inhibited	-2.063	2.82e-10	BAX,CCN3,CDKN1A,EGR1,FOSB,HMOX1,JUN,JUNB,MYC,PTGS2	81 (24)
CXCL12	cytokine	Inhibited	-2.07	2.44e-07	AKR1C3,BAX,CTNNB1,CXCL8,EGR1,HES1,ID1,JUN,JUNB,MYC	108 (20)
Ap1	complex	Inhibited	-2.071	1.17e-05	CXCL8,FABP4,HMOX1,IL10,JUN,MYC,PTGS2,SERPINE1,SNAI2	98 (21)
CXCR4	G-protein coupled receptor	Inhibited	-2.1	5.6e-09	CDKN1A,CTNNB1,CXCL8,EGR1,ID1,ID2,IL10,JUNB,MYC	103 (26)
plicamycin	chemical drug	Inhibited	-2.106	9.39e-06	ABCA1,AFAP1L1,CDKN1A,HMOX1,ID1,IER5,SERPINE1,SLC40A1	80 (9)
CD40LG	cytokine	Inhibited	-2.115	1.41e-09	BAX,CDKN1A,CXCL8,DUSP1,DUSP5,EGR1,FOSB,GADD45A,HSPA1A/HSPA1B,ID2	96 (16)
thapsigargin	chemical toxicant	Inhibited	-2.124	2.24e-11	BAX,CDKN1A,CEBPA,CXCL8,DDIT4,EGR1,EGR2,GADD45A,GADD45B,HMOX1	104 (24)
PTH	other	Inhibited	-2.129	2.4e-08	AHNAK,BHLHE40,CDKN1A,CTNNB1,DUSP1,EGR2,FOSB,JUN,PDK4,PTGS2	88 (21)
deoxycholate	chemical - endogenous mammalian	Inhibited	-2.157	2.83e-05	ANKRD1,BAX,CXCL8,EGR1,MCL1,PTGS2	92 (20)
Mapk	group	Inhibited	-2.158	1.98e-07	CDKN1A,CXCL8,EGR1,HMOX1,JUN,JUNB,MYC,PTGS2,SNAI2	97 (18)
LGALS1	other	Inhibited	-2.158	0.00066	CDKN1A,DHCR7,HBEGF,IL10,SERPINE1	100 (25)
3,4,5,3',4'-pentachlorobiphenyl	chemical toxicant	Inhibited	-2.169	5.49e-05	GADD45A,HSPA1A/HSPA1B,JUN,NR2F1,TIPARP,TNC	47 (7)
FGF2	growth factor	Inhibited	-2.17	1.37e-14	AKR1B10,ANGPTL4,BAX,CCN3,CDKN1A,CIDEC,CRYAB,CTNNB1,CYGB,EGR1	110 (23)
GDNF	growth factor	Inhibited	-2.171	0.000237	EGR1,EGR2,FOSB,SPHK1,STC1	67 (10)
sulindac sulfide	chemical drug	Inhibited	-2.172	5.93e-05	CDKN1A,EGR1,GADD45A,PIK3R1,PTGS2,STC1	68 (17)
INSIG1	other	Inhibited	-2.172	0.00279	ABCA1,DHCR7,FABP4,JUN,SCD	59 (10)
HDAC6	transcription regulator	Inhibited	-2.173	2.14e-06	BAX,IL10,JUN,JUNB,MYC,SERPINE1	77 (21)
AGT	growth factor	Inhibited	-2.175	2.1e-13	AGTR1,ALDH1A3,BAX,BHLHE40,C1QTNF1,CCDC80,CCN3,CDKN1A,CTNNB1,CXCL8	95 (20)
carbon tetrachloride	chemical toxicant	Inhibited	-2.177	7.48e-09	ASS1,BAX,CDKN1A,DUSP1,GADD45A,GADD45B,HMOX1,JUN,JUNB,MYC	87 (21)
ELF4	transcription regulator	Inhibited	-2.177	2.37e-05	CDKN1A,CXCL8,DUSP1,DUSP5,RCAN1
FLT3LG	cytokine	Inhibited	-2.177	4.33e-05	CEBPA,CTNNB1,ID2,IL10,MCL1,TCF4	86 (11)
TLR7	transmembrane receptor	Inhibited	-2.177	0.00597	CDKN1A,CXCL8,IL10,JUNB,SPRY4,ZC3H12A	89 (21)
EDN1	cytokine	Inhibited	-2.18	2.18e-07	CTNNB1,CXCL8,EGR1,FOSB,HBEGF,JUN,JUNB,MYC,PTGER2,PTGS2	85 (22)
WNT3A	cytokine	Inhibited	-2.182	1.6e-09	ACADVL,ALDH1A3,CCDC80,CEBPA,CFD,CTNNB1,DDIT4,EGR2,FABP4,ID1	97 (24)
IL6R	transmembrane receptor	Inhibited	-2.183	0.000743	CDKN1A,CXCL8,IL10,MCL1,PTGS2	80 (22)
NR3C2	ligand-dependent nuclear receptor	Inhibited	-2.183	3.75e-07	BAX,CXCL8,DDIT4,EGR1,JUNB,PTGS2,SERPINE1,SGK1,SPHK1,TSC22D3	111 (20)
SRF	transcription regulator	Inhibited	-2.184	6.31e-07	ANKRD1,CDKN1A,CTNNB1,DUSP5,EGR1,EGR2,EGR3,FOSB,GADD45A,HMOX1	82 (18)
XIAP	enzyme	Inhibited	-2.187	2.76e-06	CDKN1A,CXCL8,MYC,PTGS2,SERPINE1	73 (21)
Tlr	group	Inhibited	-2.19	1.43e-06	CXCL8,DUSP1,HBEGF,ID2,IL10,PTGS2,SPHK1,ZC3H12A	77 (21)
F2R	G-protein coupled receptor	Inhibited	-2.194	0.000212	CXCL8,DUSP1,EGR1,EGR3,HMOX1,PTGS2	91 (17)
potassium chloride	chemical drug	Inhibited	-2.194	2.01e-05	EGR1,EGR2,ID1,JUN,MYC,PIK3R1,PTGS2	72 (21)
Tnf (family)	group	Inhibited	-2.199	0.0698	CXCL8,JUN,MYC,PTGS2,SERPINE1
okadaic acid	chemical toxicant	Inhibited	-2.199	7.4e-08	CXCL8,EGR1,FOSB,JUN,JUNB,MCL1,MYC,PIM1,PTGS2	88 (21)
IPMK	kinase	Inhibited	-2.2	0.000121	FOSB,IL10,JUN,JUNB,MYC	78 (20)
CD28	transmembrane receptor	Inhibited	-2.201	0.000195	BHLHE40,CLK1,CXCL8,EGR2,HSPA1A/HSPA1B,IL10,JUN,MYC,PTGS2,RGCC	72 (19)
GRP	growth factor	Inhibited	-2.202	3.4e-06	CXCL8,FOSB,JUN,MYC,PTGS2	78 (20)
FOXO4	transcription regulator	Inhibited	-2.208	7.19e-06	CDKN1A,FABP4,GADD45A,GADD45B,S1PR3,SCD,SERPINE1,SGK1	77 (12)
5-hydroxytryptamine	chemical - endogenous mammalian	Inhibited	-2.211	6.44e-05	CXCL8,EGR1,HBEGF,IL10,MYC,PTGS2,SERPINE1	94 (24)
MAP2K1/2	group	Inhibited	-2.214	1.34e-07	DUSP1,EGR1,EGR2,HMOX1,IL10,JUN,MCL1,MYC	103 (20)
MAP2K4	kinase	Inhibited	-2.215	0.000133	CDKN1A,CXCL8,GADD45A,JUN,PTGS2	90 (18)
ACVR1C	kinase	Inhibited	-2.219	9.94e-06	CDKN1A,CEBPA,HMOX1,JUNB,SERPINE1	89 (20)
ITK	kinase	Inhibited	-2.219	0.000621	BAX,CXCL8,IL10,MYC,SPRY2	85 (21)
EIF2AK3	kinase	Inhibited	-2.22	0.00204	EGR1,GADD45A,JUN,MYC,PPP1R15A,ZFP36	80 (23)
mitomycin C	chemical drug	Inhibited	-2.222	9.21e-08	BAX,CDKN1A,CXCL8,EGR1,GADD45A,HBEGF,JUN,PPP1R15A	104 (21)
leukotriene C4	chemical - endogenous mammalian	Inhibited	-2.233	1.68e-07	CXCL8,EGR1,EGR2,EGR3,PTGS2	92 (19)
F3	transmembrane receptor	Inhibited	-2.236	2.36e-05	CXCL8,EGR1,FOXC2,IL10,SERPINE1,SPRY4	70 (14)
SYVN1	transporter	Inhibited	-2.236	0.0105	BHLHE40,DAB2,DUSP1,SLC2A3,ZNF281
calcitriol	chemical drug	Inhibited	-2.242	2.82e-08	BAX,CDKN1A,CEBPA,CFD,CXCL8,DUSP1,EGR1,FABP4,GADD45A,HBEGF	98 (25)
CCN1	other	Inhibited	-2.242	8.21e-08	BAX,CDKN1A,CTNNB1,CXCL8,JUN,MCL1,MYC,PTGS2,SERPINE1	80 (21)
Lh	complex	Inhibited	-2.245	1.52e-09	CTNNB1,CXCL8,DAB2,DHCR7,DUSP1,EGR1,GADD45B,JUN,JUNB,MCL1	83 (20)
prexasertib	chemical drug	Inhibited	-2.252	1.05e-13	CDKN1A,CSRNP1,DUSP1,EGR1,EGR3,GADD45B,HMOX1,MYC,PPP1R15A,PTGS2	104 (14)
WNT1	cytokine	Inhibited	-2.252	2.21e-08	CCDC80,CDKN1A,CEBPA,CTNNB1,EGR1,HES1,JUN,JUNB,MYC,PTGS2	109 (25)
IL2	cytokine	Inhibited	-2.257	2.06e-13	ABCA1,BAX,BHLHE40,CDKN1A,CEBPA,CSRNP1,CXCL8,DDIT4,DUSP1,DUSP5	109 (22)
reactive oxygen species	chemical toxicant	Inhibited	-2.264	3.55e-09	BAX,CDKN1A,CXCL8,GADD45A,HBEGF,HMOX1,JUN,MCL1,MYC,PTGS2	98 (22)
TNFSF11	cytokine	Inhibited	-2.269	1.26e-14	CDKN1A,CEBPA,CLOCK,CTNNB1,CXCL8,DAB2,DUSP1,EGR2,GADD45B,HMOX1	103 (22)
methylprednisolone	chemical drug	Inhibited	-2.273	2.93e-11	AKR1C3,ASS1,CDKN1A,DAB2,DDIT4,DUSP1,EPHX1,GADD45A,HMOX1,HSPA1A/HSPA1B	107 (18)
nitric oxide	chemical - endogenous mammalian	Inhibited	-2.294	4.85e-11	AGTR1,BAX,CDKN1A,CXCL8,DUSP1,EGR1,GADD45A,HMOX1,IL10,JUN	95 (18)
LIF	cytokine	Inhibited	-2.294	3.25e-09	AHNAK,CDKN1A,CXCL8,EGR1,HBEGF,HES1,ID2,JUN,JUNB,KLF10	93 (23)
ionomycin	chemical reagent	Inhibited	-2.297	1.67e-11	AHNAK,CD276,CIDEC,CXCL8,DUSP1,DUSP5,EGR1,FOSB,IL10,MYC	77 (20)
PRL	cytokine	Inhibited	-2.301	5.97e-07	AEN,AKR1C3,CDKN1A,EGR1,HES1,ID1,ID2,JUN,MYC,PDK4	109 (22)
NGF	growth factor	Inhibited	-2.303	3.19e-11	AKR1B10,BAX,CDKN1A,CRYAB,DUSP1,EGR1,EGR2,GADD45A,HMOX1,ID1	96 (24)
OSM	cytokine	Inhibited	-2.305	1.5e-11	ABCA1,AKR1B10,AKR1C1/AKR1C2,AKR1C3,ANGPTL4,BHLHE40,CDKN1A,CEBPA,CXCL8,EGR1	102 (24)
VEGFA	growth factor	Inhibited	-2.314	2.22e-15	BAX,CDKN1A,CEBPA,CTNNB1,CXCL8,DUSP5,EGR1,FABP4,FOSB,HBEGF	80 (20)
RELA	transcription regulator	Inhibited	-2.315	1.45e-08	ANKRD1,BAX,BHLHE40,CDKN1A,CRYAB,CXCL8,DUSP1,EGR1,FOSB,HES1	94 (18)
HMGB1	transcription regulator	Inhibited	-2.327	7.98e-05	BAX,CDKN1A,CXCL8,EGR1,IL10,PTGS2	63 (19)
WT1	transcription regulator	Inhibited	-2.328	2.97e-06	CDKN1A,CTNNB1,EGR1,FOSB,HBEGF,IL10,JUNB,MCL1,MYC,SERPINE1	106 (19)
GPER1	G-protein coupled receptor	Inhibited	-2.331	1.72e-14	BAX,BHLHE40,CDKN1A,DDIT4,DUSP1,DUSP5,EGR1,FOSB,JUN,MYC	119 (22)
ERK1/2	group	Inhibited	-2.333	6.37e-17	ABCA1,AKR1B10,AKR1C3,BAX,CDKN1A,CEBPA,CXCL8,DUSP1,EGR1,FABP4	82 (21)
5-O-mycolyl-beta-araf-(1->2)-5-O-mycolyl-alpha-araf-(1->1')-glycerol	chemical - endogenous non-mammalian	Inhibited	-2.333	8.21e-08	CXCL8,DUSP1,EGR2,FABP4,HBEGF,PTGS2,RCAN1,SDC4,SPHK1	98 (7)
EPHA2	kinase	Inhibited	-2.333	7.75e-11	BAX,DUSP1,EGR1,FOSB,JUN,JUNB,RCAN1,SGK1,ZFP36	88 (25)
ziritaxestat	chemical drug	Inhibited	-2.333	6.57e-10	AKR1C1/AKR1C2,AKR1C3,ALDH1A3,CEMIP,DDIT4,HMOX1,KRTAP1-5,S1PR3,SGK1
CREM	transcription regulator	Inhibited	-2.349	3.51e-12	ABCA1,BHLHE40,CSRNP1,CXCL8,DUSP1,EGR1,EGR2,GADD45B,JUNB,MCL1	103 (20)
Pam3-Cys-Ser-Lys4	chemical reagent	Inhibited	-2.35	0.000611	CXCL8,IL10,JUN,MCL1,PTGS2,SERPINE1,SLC40A1	86 (20)
NUPR1	transcription regulator	Inhibited	-2.357	8.66e-07	AEN,CXCL8,DEPTOR,DUSP5,GADD45A,HBEGF,MMD,MYC,OSBPL6,PIK3R1
tetradecanoylphorbol acetate	chemical drug	Inhibited	-2.365	2.43e-22	ABCA1,AGTR1,AKR1B10,ALDH1A3,ANGPTL4,BAX,CD276,CDKN1A,CEBPA,CEMIP	115 (19)
platelet activating factor	chemical - endogenous mammalian	Inhibited	-2.366	6.86e-06	CDKN1A,EGR1,EGR2,IL10,PTGS2,SERPINE1	90 (22)
MET	kinase	Inhibited	-2.375	3.02e-07	CDKN1A,CTNNB1,CXCL8,DAB2,HBEGF,HMOX1,JUN,MYC,PIM1,PTGS2	97 (24)
phorbol esters	chemical - other	Inhibited	-2.384	6.08e-06	CXCL8,DUSP1,EGR1,IL10,JUN,JUNB,PTGS2	87 (24)
CGA	other	Inhibited	-2.385	0.000266	BAX,CXCL8,EGR2,ID1,PTGS2,SGK1	79 (24)
phenylephrine	chemical drug	Inhibited	-2.395	3.84e-08	ANKRD1,DUSP1,EGR1,HMOX1,JUN,MYC,PDK4,PTGS2,RCAN1	70 (18)
RPS6KA5	kinase	Inhibited	-2.4	1.87e-08	DUSP1,IL10,JUN,JUNB,MYC,PTGS2	102 (22)
hyaluronic acid	chemical - endogenous mammalian	Inhibited	-2.4	0.000314	CXCL8,IL10,JUN,PTGS2,SERPINE1,SPHK1	84 (21)
methyl methanesulfonate	chemical toxicant	Inhibited	-2.403	1.07e-05	CDKN1A,EGR1,GADD45A,GADD45B,JUN,MCL1	91 (18)
TGFA	growth factor	Inhibited	-2.405	7.98e-05	CDKN1A,CTNNB1,CXCL8,JUNB,PTGS2,SERPINE1	99 (22)
phorbol 12,13-dibutyrate	chemical - endogenous non-mammalian	Inhibited	-2.41	4.83e-07	CDKN1A,CXCL8,PTGS2,SERPINE1,SPRY2,SPRY4	83 (21)
IKBKG	kinase	Inhibited	-2.412	0.000865	BAX,CXCL8,FOXC2,JUNB,RCAN1,SGK1	100 (20)
S100A9	other	Inhibited	-2.415	0.00357	BHLHE40,CTNNB1,CXCL8,DDIT4,MYC,SGK1	108 (23)
EPHB1	kinase	Inhibited	-2.425	4.4e-11	EGR1,EGR2,JUN,JUNB,PTGS2,SERPINE1	90 (22)
tributyrin	chemical drug	Inhibited	-2.425	2.83e-05	CDKN1A,CXCL8,DUSP1,HBEGF,ID2,PTGS2	98 (18)
IGF2	growth factor	Inhibited	-2.425	6.36e-14	CDKN1A,DHCR7,DUSP1,EGR1,EGR2,GADD45A,HBEGF,IL10,JUNB,MEF2D	92 (24)
calcimycin	chemical reagent	Inhibited	-2.425	3.55e-09	AGTR1,CXCL8,DDIT4,EGR1,FOSB,JUN,JUNB,MYC,PTGS2,RCAN1	78 (18)
PRKCD	kinase	Inhibited	-2.43	4.26e-12	ABCA1,CDKN1A,CEMIP,CTNNB1,CXCL8,IL10,JUN,JUNB,MCL1,MYC	80 (24)
di(2-ethylhexyl) phthalate	chemical toxicant	Inhibited	-2.433	4.78e-06	CXCL8,EGR1,FOSB,JUN,MYC,ZFP36	95 (15)
Wy 40905	chemical reagent	Inhibited	-2.433	1.85e-12	AKR1B10,CDKN1A,EGR1,EGR2,FOSB,GADD45B,JUN,JUNB,PPP1R15A,RASD1	101 (24)
D-glucose	chemical - endogenous mammalian	Inhibited	-2.441	1.19e-11	ABCA1,AGTR1,ASS1,BAX,CDKN1A,CEBPA,CTNNB1,CXCL8,DDIT4,DUSP1	90 (23)
C5	cytokine	Inhibited	-2.449	7.65e-05	CTNNB1,CXCL8,EGR1,IL10,PPP1R15A,SERPINE1,ZFP36	86 (20)
OLFM4-RET	fusion gene/product	Inhibited	-2.449	1.62e-05	CXCL8,EGR1,EGR2,EGR3,FOSB,JUNB	92 (14)
NORAD	other	Inhibited	-2.449	1.36e-06	BHLHE40,GADD45B,JUN,JUNB,RHOB,SGK1	53 (7)
GLI3	transcription regulator	Inhibited	-2.449	0.000266	DUSP1,DUSP5,EGR1,FOSB,FOXC2,JUNB
SAMSN1	other	Inhibited	-2.449	9.2e-05	DAB2,HBEGF,PTGS2,RGCC,TCF4,ZC3H12A
IFNG	cytokine	Inhibited	-2.517	6.13e-15	ABCA1,AGTR1,ALDH1A3,ANGPTL4,ASS1,BAX,BCYRN1,CD276,CDKN1A,CEBPA	109 (17)
MYD88	other	Inhibited	-2.521	3.19e-07	AGTR1,CTNNB1,CXCL8,DUSP1,EGR1,HMOX1,IL10,JUN,MAFF,MYC	74 (19)
GNRH1	other	Inhibited	-2.527	1.08e-06	EGR1,EGR2,FOSB,GNAQ,JUN,JUNB,PTGS2	105 (21)
carrageenan	chemical drug	Inhibited	-2.554	1.15e-07	CXCL8,EGR1,EGR2,FOSB,JUN,JUNB,PTGS2	104 (20)
IL22	cytokine	Inhibited	-2.562	0.000185	CXCL8,HBEGF,HMOX1,IL10,MCL1,MYC,PTGS2	82 (22)
CHUK	kinase	Inhibited	-2.567	2.44e-08	CCN3,CDKN1A,CXCL8,FOXC2,GADD45B,HMOX1,IL10,JUNB,KLF10,MYC	94 (16)
IL21	cytokine	Inhibited	-2.574	0.000348	CDKN1A,CXCL8,EGR1,ID2,IL10,MCL1,SGK1	94 (20)
IFN Beta	group	Inhibited	-2.577	0.000149	CDKN1A,CXCL8,DUSP1,IL10,MYC,SERPINE1,SPHK1,SPRY2,SPRY4	75 (20)
BDNF	growth factor	Inhibited	-2.578	2.67e-06	BHLHE40,CDKN1A,CYGB,DUSP1,EGR1,EGR2,EGR3,FOSB,GNAQ,JUN	93 (20)
MAP3K8	kinase	Inhibited	-2.584	3.62e-05	CXCL8,EGR1,IER5,IL10,JUN,JUNB,PTGER2,PTGS2	86 (20)
CD3	complex	Inhibited	-2.588	0.00948	CLK1,CXCL8,EGR2,EGR3,HSPA1A/HSPA1B,IL10,JUN,JUNB,MYC,PTGS2	91 (23)
anisomycin	chemical - endogenous non-mammalian	Inhibited	-2.599	3.58e-09	CDKN1A,CXCL8,DUSP1,EGR1,IL10,JUN,JUNB,MCL1,SERPINE1	93 (24)
CD40	transmembrane receptor	Inhibited	-2.601	2.93e-07	AGTR1,BAX,CDKN1A,CXCL8,DUSP1,IL10,JUN,LTBR,MAP3K6,MYC	79 (19)
oblimersen	biologic drug	Inhibited	-2.63	5.11e-07	CDKN1A,CXCL8,DUSP1,GADD45A,GADD45B,KLF10,MAFF
ERK	group	Inhibited	-2.677	6.62e-19	ABCA1,BAX,CDKN1A,CTNNB1,CXCL8,DUSP1,EGR1,EGR2,FABP4,HBEGF	86 (22)
NPM1	transcription regulator	Inhibited	-2.683	1.54e-17	AKR1C1/AKR1C2,AKR1C3,CEBPA,CTNNB1,CXCL8,EGR1,EGR3,FOXC2,HBEGF,HMOX1	106 (18)
F2	peptidase	Inhibited	-2.685	2.74e-13	ANGPTL4,BAX,CDKN1A,CXCL8,DUSP1,EGR1,ERP29,FOSB,HBEGF,HMOX1	88 (22)
Ige	complex	Inhibited	-2.689	2.36e-08	CDKN1A,CEBPA,CXCL8,EGR1,EGR2,GADD45B,HBEGF,HMOX1,IL10,JUNB	88 (23)
E. coli B5 lipopolysaccharide	chemical - endogenous non-mammalian	Inhibited	-2.712	1.2e-05	BHLHE40,CDKN1A,CEBPA,CXCL8,DUSP1,HMOX1,IL10,JUNB,PTGS2,RHOB	98 (18)
KLF6	transcription regulator	Inhibited	-2.725	4.13e-11	ANGPTL4,CDKN1A,CXCL8,EGR2,GADD45B,HMOX1,ID2,IL10,JUNB,KLF10	88 (21)
ATP	chemical - endogenous mammalian	Inhibited	-2.745	1.03e-06	BAX,CXCL8,DUSP1,HBEGF,IL10,MYC,PTGS2,SERPINE1,SPHK1	76 (23)
TCR	complex	Inhibited	-2.747	1.88e-07	CXCL8,EGR1,EGR2,GADD45B,IL10,JUN,JUNB,MCL1,MYC,PIK3R1	96 (21)
MYC	transcription regulator	Inhibited	-2.757	5.25e-16	ABCA1,ANGPTL4,ASS1,BAX,CDKN1A,CEBPA,CIDEC,CRYAB,CTNNB1,CXCL8	101 (21)
leukotriene D4	chemical - endogenous mammalian	Inhibited	-2.761	1.84e-12	CXCL8,DUSP1,EGR1,EGR2,EGR3,HBEGF,MCL1,PDK4,PTGS2,RCAN1	92 (24)
CSF1	cytokine	Inhibited	-2.774	1.49e-08	ABCA1,BAX,BHLHE40,CDKN1A,CEBPA,CTNNB1,DHCR7,DUSP1,DUSP5,EGR1	92 (23)
S100A8	other	Inhibited	-2.777	0.000153	BHLHE40,CTNNB1,CXCL8,DDIT4,HMOX1,IL10,MYC,SGK1	98 (21)
PRKCB	kinase	Inhibited	-2.781	2.24e-10	BAX,CDKN1A,CTNNB1,EGR1,IL10,JUN,MYC,PPP1R3C,PTGS2,SERPINE1	93 (25)
poly rI:rC-RNA	biologic drug	Inhibited	-2.782	3.72e-11	ABCA1,APOL3,BAX,CDKN1A,CTNNB1,CXCL8,DDIT4,DUSP1,DUSP5,EGR1	93 (21)
IL1B	cytokine	Inhibited	-2.8	4.37e-19	AGTR1,ANGPTL4,ASS1,BAX,BCYRN1,CDKN1A,CEBPA,CRYAB,CSRNP1,CTNNB1	116 (19)
beta-estradiol	chemical - endogenous mammalian	Inhibited	-2.807	1.27e-18	ABCA1,ACADVL,AGTR1,ASS1,BAX,BCYRN1,BHLHE40,CCDC80,CCN3,CD276	124 (20)
YBX1	transcription regulator	Inhibited	-2.822	1.11e-06	BAX,CDKN1A,CTNNB1,CXCL8,ID1,MCL1,MYC,PTGS2,SLC2A3	99 (18)
camptothecin	chemical drug	Inhibited	-2.824	1.15e-14	AEN,BAX,CDC42EP2,CDKN1A,CXCL8,CYTH2,EGR2,FOSB,GADD45A,GADD45B	83 (19)
deferoxamine	chemical drug	Inhibited	-2.856	4.99e-11	ANGPTL4,BHLHE40,CDKN1A,CTNNB1,CXCL8,DUSP1,DUSP5,GADD45A,GADD45B,HMOX1	103 (20)
TGFB1	growth factor	Inhibited	-2.865	1.61e-22	ABCA1,AHNAK,AKR1C1/AKR1C2,ANGPTL4,ANKRD1,ASS1,BAX,BHLHE40,CCN3,CDC42SE1	120 (20)
EGFR	kinase	Inhibited	-2.872	6.04e-13	BAX,CDKN1A,CLK1,CRYAB,CTNNB1,CXCL8,DUSP1,EGR1,EGR3,GADD45A	80 (24)
MRTFA	transcription regulator	Inhibited	-2.883	3.56e-07	ANKRD1,CDC42EP2,DIAPH3,EGR1,EGR2,EGR3,GADD45A,ID1,PTGS2,SERPINE1	81 (15)
IL3	cytokine	Inhibited	-2.889	4.99e-09	CCN3,CDKN1A,CTNNB1,CXCL8,EGR1,EGR2,EGR3,GADD45A,GADD45B,HBEGF	98 (23)
RAF1	kinase	Inhibited	-2.892	7.67e-10	ANKRD1,CDKN1A,CLK1,CRYAB,CTNNB1,DUSP5,EGR1,EGR3,HBEGF,HNRNPAB	82 (21)
BCR (complex)	complex	Inhibited	-2.9	2.57e-06	CDKN1A,CTNNB1,EGR1,EGR2,FOSB,GNAQ,IL10,JUNB,MCL1,MYC	91 (22)
Mek	group	Inhibited	-2.914	2.77e-13	CDKN1A,CRYAB,CTNNB1,CXCL8,DDR2,DUSP5,EGR1,EGR2,EGR3,ID1	96 (21)
SRC	kinase	Inhibited	-2.925	1.19e-06	CDKN1A,CTNNB1,CXCL8,DUSP1,ID1,JUN,MCL1,MYC,PTGS2	84 (23)
BMP2	growth factor	Inhibited	-2.933	6.2e-09	BHLHE40,CDKN1A,CTNNB1,FABP4,FOSB,GADD45B,ID1,ID2,JUN,JUNB	104 (23)
Map3k7	kinase	Inhibited	-2.942	7.45e-09	BHLHE40,CTNNB1,EGR2,HBEGF,IL10,JUN,PTGS2,SCD,SPHK1	107 (21)
ELK1	transcription regulator	Inhibited	-2.942	6.86e-11	CDKN1A,EGR1,EGR2,EGR3,FOSB,JUN,JUNB,MCL1,PTGS2,TIPARP	109 (23)
salmonella minnesota R595 lipopolysaccharides	chemical - endogenous non-mammalian	Inhibited	-2.949	7.05e-07	CXCL8,EGR1,FOSB,IL10,JUN,JUNB,MAFF,PTGS2,SERPINE1	85 (20)
lysophosphatidic acid	chemical - other	Inhibited	-2.954	3.12e-12	ANKRD1,CTNNB1,CXCL8,DUSP1,EGR1,FABP4,JUN,JUNB,MYC,PTGS2	100 (23)
MAPK1	kinase	Inhibited	-3.007	8.31e-17	ANGPTL4,CCDC80,CDKN1A,CTNNB1,CXCL8,DAB2,DEPTOR,DUSP1,EGR1,EGR2	82 (23)
HGF	growth factor	Inhibited	-3.034	5.17e-15	ANGPTL4,CDKN1A,CRYAB,CTNNB1,CXCL8,DUSP1,EGR1,FOSB,HBEGF,HES1	88 (22)
TREM1	transmembrane receptor	Inhibited	-3.089	2.32e-09	CXCL8,EGR1,EGR2,EGR3,GADD45B,HBEGF,HES1,IL10,MAFF,PTGS2	116 (20)
IL1	group	Inhibited	-3.121	6.36e-10	AKR1C1/AKR1C2,BAX,BHLHE40,CDKN1A,CXCL8,DUSP1,EGR1,HMOX1,IL10,JUN	78 (19)
Salmonella enterica serotype abortus equi lipopolysaccharide	chemical toxicant	Inhibited	-3.148	2.74e-06	EGR1,EGR3,GADD45A,GADD45B,HES1,ID2,IL10,MAFF,PTGS2,YRDC	78 (11)
kainic acid	chemical toxicant	Inhibited	-3.221	4.02e-11	BAX,CSRNP1,DAB2,DUSP1,EGR1,EGR2,EGR3,FOSB,GADD45B,HBEGF	83 (20)
IGF1	growth factor	Inhibited	-3.233	4.18e-20	ABCA1,AKR1C1/AKR1C2,BAX,BHLHE40,CCDC80,CDKN1A,CRYAB,CTNNB1,CXCL8,DDIT4	103 (21)
bicuculline	chemical - endogenous non-mammalian	Inhibited	-3.248	7.4e-13	DUSP1,EGR1,EGR2,FOSB,GADD45B,JUN,JUNB,MAFF,PTGS2,SLC2A3	106 (21)
dalfampridine	chemical drug	Inhibited	-3.286	3.62e-14	DUSP1,EGR1,EGR2,FOSB,GADD45B,JUN,JUNB,MAFF,PTGS2,SLC2A3	78 (16)
CSF2	cytokine	Inhibited	-3.292	3.3e-14	ABCA1,BAX,CD276,CDKN1A,CXCL8,EGR1,EGR2,EGR3,HBEGF,HMOX1	104 (23)
MRTFB	transcription regulator	Inhibited	-3.293	1.64e-07	ANKRD1,DAB2,DIAPH3,EGR1,EGR2,EGR3,GADD45A,ID1,NUAK1,PTGS2	71 (7)
MAPK3	kinase	Inhibited	-3.305	4.71e-12	CDKN1A,CTNNB1,CXCL8,EGR1,EGR2,FOSB,HBEGF,IL10,JUN,JUNB	103 (24)
CREB1	transcription regulator	Inhibited	-3.342	1.77e-16	ABCA1,BHLHE40,CDKN1A,CEBPA,CSRNP1,CXCL8,DUSP1,EGR1,EGR2,FOSB	94 (19)
Vegf	group	Inhibited	-3.393	1.17e-14	ANGPTL4,BAX,C1QTNF1,CRYAB,CTNNB1,CXCL8,DUSP5,EGR1,EGR2,EGR3	96 (25)
NFkB (complex)	complex	Inhibited	-3.393	1.2e-08	ALDH1A3,ANKRD1,BAX,CDKN1A,CTNNB1,CXCL8,DUSP5,EGR1,GADD45A,GADD45B	98 (19)
TNF	cytokine	Inhibited	-3.503	1.67e-31	ABCA1,ACADVL,AGTR1,AKR1B10,ALDH1A3,ANGPTL4,ANKRD1,ASS1,BAX,BCYRN1	109 (19)
NRG1	growth factor	Inhibited	-3.55	2.2e-16	ABCA1,ANKRD1,CDKN1A,CXCL8,DAB2,DUSP1,EGR1,EGR2,EGR3,FOSB	100 (20)
IL6	cytokine	Inhibited	-3.607	1.79e-14	ABCA1,AHNAK,AKR1B10,BAX,CDKN1A,CEBPA,CFD,CRYAB,CTNNB1,CXCL8	113 (22)
cocaine	chemical drug	Inhibited	-3.633	8.39e-13	BHLHE40,CLOCK,CXCL8,DUSP1,DUSP5,EGR1,EGR2,FOSB,GADD45A,GADD45B	70 (19)
Ca2+	chemical - endogenous mammalian	Inhibited	-3.636	3.81e-10	ALDH1A3,CDKN1A,CXCL8,DUSP1,EGR1,FABP4,HBEGF,ID1,IL10,JUN	102 (20)
EGF	growth factor	Inhibited	-3.67	3.1e-18	ANGPTL4,CDKN1A,CXCL8,DUSP1,DUSP5,EGR1,EGR2,EGR3,FOSB,GADD45A	96 (20)
palbociclib	chemical drug	Inhibited	-3.729	3.6e-14	CDKN1A,DUSP1,EGR1,EGR3,GADD45A,GADD45B,HES1,ID2,JUN,JUNB	104 (22)
CTNNB1	transcription regulator	Inhibited	-3.734	1.41e-10	ACADVL,ALDH1A3,BHLHE40,CDKN1A,CEBPA,CFD,CIDEC,CTNNB1,CXCL8,DIAPH3	116 (25)
lipopolysaccharide	chemical drug	Inhibited	-3.937	2.63e-22	ABCA1,AEN,AGTR1,AHNAK,AKR1C3,ANGPTL4,ANKRD1,ASS1,BAX,CD276	111 (19)
PDGF BB	complex	Inhibited	-4.424	3.78e-30	ABCA1,BHLHE40,CDKN1A,CRYAB,CXCL8,DAB2,DUSP1,DUSP5,EGR1,EGR2	97 (24)
This table shows the results from upstream regulator analysis carried out by IPA. Columns from left to right: Name and molecule type of the predicted upstream regulator, activation z-score and p-value based on overlay with curated findings, target molecules and mechanistic networks.
