# Supplementary material for: Gene Expression Analyses in Models of Rosiglitazone-Induced Physiological and Pathological Mineralization Identify Novel Targets to Improve Bone and Vascular Health
Source: Cells. 2023 Oct 16;12(20):2462. doi: 10.3390/cells12202462 (PMC10605243; doi:10.3390/cells12202462)
Supplement: Supplementary file 1 [file cells-12-02462-s001.zip › Supplementary-table4.xlsx]

## Sheet: Compounds
Score	Name	Description	Target	MOA
99.82	canertinib	EGFR inhibitor	EGFR, ERBB2, ERBB4, AKT1	EGFR inhibitor
99.47	QL-XI-92	DDR1 inhibitor	DDR1	DDR1 inhibitor
-99.02	cymarin	ATPase inhibitor	ATP1A1	ATPase inhibitor
-99.15	tyrphostin-AG-126	ERK1 and ERK2 phosphorylation inhibitor		ERK1 and ERK2 phosphorylation inhibitor
-99.19	cinobufagin	ATPase inhibitor	ATP1A1, ATP1A2, ATP1A3, ATP1A4, ATP1B1, ATP1B2, ATP1B3, ATP1B4, FXYD2	ATPase inhibitor
-99.22	digoxin	ATPase inhibitor	ATP1A1, ABCB1, RORC, SLCO1B3	ATPase inhibitor
-99.33	bufalin	ATPase inhibitor	ATP1A1	ATPase inhibitor
-99.33	ouabain	ATPase inhibitor	ATP1A1, ATP1A2, ATP1A3, ATP1A4, ATP1B1, ATP1B2, ATP1B3, ATP1B4, FXYD2	ATPase inhibitor
-99.47	verrucarin-a	Protein synthesis inhibitor		Protein synthesis inhibitor
-99.79	prostratin	PKC activator	PRKCA, PRKCB, PRKCD, PRKCE, PRKCG, PRKCH, PRKCQ	PKC activator
