# Supplementary material for: Gene Expression Analyses in Models of Rosiglitazone-Induced Physiological and Pathological Mineralization Identify Novel Targets to Improve Bone and Vascular Health
Source: Cells. 2023 Oct 16;12(20):2462. doi: 10.3390/cells12202462 (PMC10605243; doi:10.3390/cells12202462)
Supplement: Supplementary file 1 [file cells-12-02462-s001.zip › Supplementary-table5.xlsx]

## Sheet: Cellular Component >5
Supplemental table 5
	Category	Term	Count	%	PValue	List Total	Pop Hits	Pop Total	Fold Enrichment	Bonferroni	Benjamini	FDR
Cluster 1
Cluster 2	GOTERM_CC_FAT	GO:0042579~microbody	5	9.25926	0.000637406	48	148	17668	12.4352	0.11804	0.0627845	0.061191
	GOTERM_CC_FAT	GO:0005777~peroxisome	5	9.25926	0.000637406	48	148	17668	12.4352	0.11804	0.0627845	0.061191
	GOTERM_CC_FAT	GO:0031968~organelle outer membrane	5	9.25926	0.00590499	48	273	17668	6.74145	0.688617	0.149166	0.14538
	GOTERM_CC_FAT	GO:0019867~outer membrane	5	9.25926	0.00605752	48	275	17668	6.69242	0.697889	0.149166	0.14538
	GOTERM_CC_FAT	GO:0005764~lysosome	7	12.963	0.0167835	48	781	17668	3.29908	0.964365	0.300578	0.292949
	GOTERM_CC_FAT	GO:0000323~lytic vacuole	7	12.963	0.0167835	48	781	17668	3.29908	0.964365	0.300578	0.292949
	GOTERM_CC_FAT	GO:0042175~nuclear outer membrane-endoplasmic reticulum membrane network	10	18.5185	0.00530799	48	1258	17668	2.92594	0.649523	0.149166	0.14538
	GOTERM_CC_FAT	GO:0005773~vacuole	7	12.963	0.028548	48	882	17668	2.9213	0.996673	0.401712	0.391516
	GOTERM_CC_FAT	GO:0048471~perinuclear region of cytoplasm	6	11.1111	0.049457	48	756	17668	2.9213	0.999954	0.578154	0.56348
	GOTERM_CC_FAT	GO:0005789~endoplasmic reticulum membrane	9	16.6667	0.0134866	48	1208	17668	2.74234	0.931088	0.295206	0.287713
	GOTERM_CC_FAT	GO:0044432~endoplasmic reticulum part	11	20.3704	0.00518144	48	1494	17668	2.71012	0.640628	0.149166	0.14538
	GOTERM_CC_FAT	GO:0005739~mitochondrion	12	22.2222	0.00555654	48	1761	17668	2.50823	0.666359	0.149166	0.14538
	GOTERM_CC_FAT	GO:0005783~endoplasmic reticulum	14	25.9259	0.00255704	48	2097	17668	2.4574	0.396122	0.149166	0.14538
	GOTERM_CC_FAT	GO:0005829~cytosol	23	42.5926	0.0205915	48	5582	17668	1.51665	0.983409	0.31204	0.30412
Cluster 3	GOTERM_CC_FAT	GO:0044798~nuclear transcription factor complex	6	9.375	0.00120659	55	262	17668	7.35656	0.211672	0.0475396	0.0475396
	GOTERM_CC_FAT	GO:0090575~RNA polymerase II transcription factor complex	5	7.8125	0.00617224	55	240	17668	6.69242	0.704681	0.202655	0.202655
	GOTERM_CC_FAT	GO:0005667~transcription factor complex	6	9.375	0.0110834	55	442	17668	4.36067	0.88871	0.311918	0.311918
	GOTERM_CC_FAT	GO:0000785~chromatin	17	26.5625	1.09223e-06	55	1311	17668	4.16554	0.000215147	0.00021517	0.00021517
	GOTERM_CC_FAT	GO:0044427~chromosomal part	17	26.5625	3.93529e-05	55	1735	17668	3.14756	0.0077227	0.00387626	0.00387626
	GOTERM_CC_FAT	GO:0005694~chromosome	17	26.5625	0.000134968	55	1922	17668	2.84132	0.0262401	0.00886291	0.00886291
	GOTERM_CC_FAT	GO:0005654~nucleoplasm	26	40.625	0.000369532	55	4313	17668	1.9365	0.0702237	0.0181994	0.0181994
Cluster 4	GOTERM_CC_FAT	GO:0005912~adherens junction	5	18.5185	0.00810421	26	574	17668	5.91932	0.830333	0.397342	0.390051
	GOTERM_CC_FAT	GO:0070161~anchoring junction	5	18.5185	0.0113416	26	633	17668	5.3676	0.916807	0.397342	0.390051
	GOTERM_CC_FAT	GO:0030054~cell junction	7	25.9259	0.00247836	26	1018	17668	4.67266	0.417807	0.397342	0.390051
	GOTERM_CC_FAT	GO:0099512~supramolecular fiber	6	22.2222	0.0140349	26	1043	17668	3.90914	0.9541	0.397342	0.390051
	GOTERM_CC_FAT	GO:0099081~supramolecular polymer	6	22.2222	0.0145261	26	1052	17668	3.87569	0.958824	0.397342	0.390051
	GOTERM_CC_FAT	GO:0099080~supramolecular complex	6	22.2222	0.0145814	26	1053	17668	3.87201	0.959325	0.397342	0.390051
This table shows the results from over-representation analysis of gene ontology categories of the rosiglitazone targets from the four clusters identified in osteogenic hMSCs.
Columns from left to right: Gene ontology category term, count (number of rosiglitazone targets in the respective category), percentage of rosiglitazone targets in the respective
category from total population, p-value of over-representation, total list, population hits, total population, fold enrichment, bonferroni score, benjamini score, false-discovery rate
(FDR) value.
Only GO -terms with count ≥ 5 were are included.
Count (list hits) represents the number of genes in the gene list that belong to the gene category.
List total refers to the total number of genes in the gene list.
Population hits refers to the number of genes falling within the category of interest out of all genes in the population annotated with a cellular compartment category.
The total population represents the number of genes assayed that are annotated with any gene ontology cellular compartment category.
