# Supplementary material for: Gene Expression Analyses in Models of Rosiglitazone-Induced Physiological and Pathological Mineralization Identify Novel Targets to Improve Bone and Vascular Health
Source: Cells. 2023 Oct 16;12(20):2462. doi: 10.3390/cells12202462 (PMC10605243; doi:10.3390/cells12202462)
Supplement: Supplementary file 1 [file cells-12-02462-s001.zip › Supplementary-table6.xlsx]

## Sheet: Biological Process >5
Supplemental Table 6
	Category	Term	Count	%	PValue	List Total	Pop Hits	Pop Total	Fold Enrichment	Bonferroni	Benjamini	FDR
Cluster 1
Cluster 2	GOTERM_BP_FAT	GO:0006629~lipid metabolic process	19	35.1852	1.03309e-08	51	1458	19274	4.9249	2.20252e-05	2.20151e-05	2.1199e-05
	GOTERM_BP_FAT	GO:0010941~regulation of cell death	19	35.1852	2.6417e-07	51	1801	19274	3.98696	0.000563052	0.000281473	0.000271039
	GOTERM_BP_FAT	GO:0044255~cellular lipid metabolic process	15	27.7778	4.59374e-07	51	1095	19274	5.17701	0.000978906	0.000326309	0.000314212
	GOTERM_BP_FAT	GO:0042981~regulation of apoptotic process	17	31.4815	1.67418e-06	51	1611	19274	3.988	0.003563	0.000891922	0.000858857
	GOTERM_BP_FAT	GO:0043067~regulation of programmed cell death	17	31.4815	2.10094e-06	51	1639	19274	3.91987	0.00446919	0.000895419	0.000862224
	GOTERM_BP_FAT	GO:0006915~apoptotic process	18	33.3333	3.72403e-06	51	1930	19274	3.52466	0.00790822	0.00132265	0.00127362
	GOTERM_BP_FAT	GO:0008219~cell death	19	35.1852	6.97391e-06	51	2254	19274	3.18567	0.0147584	0.00212306	0.00204435
	GOTERM_BP_FAT	GO:0012501~programmed cell death	18	33.3333	1.07164e-05	51	2087	19274	3.25951	0.0225886	0.00285459	0.00274877
	GOTERM_BP_FAT	GO:0070542~response to fatty acid	5	9.25926	9.46388e-05	51	92	19274	20.5392	0.182725	0.0224084	0.0215776
	GOTERM_BP_FAT	GO:0043066~negative regulation of apoptotic process	11	20.3704	0.000127958	51	942	19274	4.4131	0.238773	0.0272678	0.0262569
	GOTERM_BP_FAT	GO:0048584~positive regulation of response to stimulus	18	33.3333	0.000155461	51	2568	19274	2.64898	0.282131	0.0276907	0.0266641
	GOTERM_BP_FAT	GO:0043069~negative regulation of programmed cell death	11	20.3704	0.00015593	51	965	19274	4.30791	0.28285	0.0276907	0.0266641
	GOTERM_BP_FAT	GO:0008630~intrinsic apoptotic signaling pathway in response to DNA damage	5	9.25926	0.000182426	51	109	19274	17.3359	0.322244	0.0299039	0.0287953
	GOTERM_BP_FAT	GO:0097164~ammonium ion metabolic process	6	11.1111	0.000232212	51	215	19274	10.5466	0.39051	0.0299833	0.0288717
	GOTERM_BP_FAT	GO:0006066~alcohol metabolic process	7	12.963	0.000242	51	341	19274	7.75792	0.403101	0.0299833	0.0288717
	GOTERM_BP_FAT	GO:0006796~phosphate-containing compound metabolic process	20	37.037	0.000264985	51	3231	19274	2.33935	0.431652	0.0299833	0.0288717
	GOTERM_BP_FAT	GO:0060548~negative regulation of cell death	11	20.3704	0.000372309	51	1075	19274	3.8671	0.547926	0.0338233	0.0325694
	GOTERM_BP_FAT	GO:0006793~phosphorus metabolic process	20	37.037	0.000380928	51	3321	19274	2.27595	0.556161	0.0338233	0.0325694
	GOTERM_BP_FAT	GO:0019216~regulation of lipid metabolic process	7	12.963	0.000425322	51	379	19274	6.98008	0.596258	0.0362545	0.0349105
	GOTERM_BP_FAT	GO:1901615~organic hydroxy compound metabolic process	8	14.8148	0.000484065	51	545	19274	5.54747	0.643804	0.0396747	0.0382039
	GOTERM_BP_FAT	GO:0033993~response to lipid	10	18.5185	0.000658381	51	948	19274	3.98651	0.75442	0.0519633	0.050037
	GOTERM_BP_FAT	GO:0007584~response to nutrient	5	9.25926	0.000729086	51	157	19274	12.0357	0.788806	0.054565	0.0525421
	GOTERM_BP_FAT	GO:0014070~response to organic cyclic compound	10	18.5185	0.000793144	51	973	19274	3.88409	0.815785	0.054565	0.0525421
	GOTERM_BP_FAT	GO:0009628~response to abiotic stimulus	11	20.3704	0.000793765	51	1184	19274	3.5111	0.816029	0.054565	0.0525421
	GOTERM_BP_FAT	GO:0072593~reactive oxygen species metabolic process	6	11.1111	0.000979318	51	295	19274	7.68654	0.87618	0.0624116	0.0600979
	GOTERM_BP_FAT	GO:0032870~cellular response to hormone stimulus	8	14.8148	0.00101553	51	618	19274	4.89219	0.885389	0.0624116	0.0600979
	GOTERM_BP_FAT	GO:0009605~response to external stimulus	17	31.4815	0.00103206	51	2729	19274	2.35422	0.889361	0.0624116	0.0600979
	GOTERM_BP_FAT	GO:0071396~cellular response to lipid	8	14.8148	0.00105435	51	622	19274	4.86073	0.894501	0.0624116	0.0600979
	GOTERM_BP_FAT	GO:0006468~protein phosphorylation	14	25.9259	0.00114354	51	1958	19274	2.7022	0.912789	0.0624756	0.0601595
	GOTERM_BP_FAT	GO:0097193~intrinsic apoptotic signaling pathway	6	11.1111	0.00115264	51	306	19274	7.41023	0.914466	0.0624756	0.0601595
	GOTERM_BP_FAT	GO:0097190~apoptotic signaling pathway	8	14.8148	0.00116718	51	633	19274	4.77626	0.91708	0.0624756	0.0601595
	GOTERM_BP_FAT	GO:0051186~cofactor metabolic process	7	12.963	0.00124857	51	466	19274	5.67693	0.930304	0.0648951	0.0624893
	GOTERM_BP_FAT	GO:0035556~intracellular signal transduction	17	31.4815	0.00134368	51	2796	19274	2.29781	0.94311	0.06659	0.0641214
	GOTERM_BP_FAT	GO:0032787~monocarboxylic acid metabolic process	8	14.8148	0.00153703	51	664	19274	4.55327	0.962351	0.074441	0.0716813
	GOTERM_BP_FAT	GO:0031667~response to nutrient levels	7	12.963	0.00161268	51	490	19274	5.39888	0.967968	0.0747094	0.0719397
	GOTERM_BP_FAT	GO:0071496~cellular response to external stimulus	6	11.1111	0.00167396	51	333	19274	6.8094	0.971897	0.0751363	0.0723509
	GOTERM_BP_FAT	GO:0048878~chemical homeostasis	11	20.3704	0.00169242	51	1308	19274	3.17824	0.972983	0.0751363	0.0723509
	GOTERM_BP_FAT	GO:0008202~steroid metabolic process	6	11.1111	0.00174106	51	336	19274	6.7486	0.975649	0.0757181	0.0729111
	GOTERM_BP_FAT	GO:0051174~regulation of phosphorus metabolic process	13	24.0741	0.00178695	51	1800	19274	2.72943	0.977922	0.0761597	0.0733363
	GOTERM_BP_FAT	GO:0071248~cellular response to metal ion	5	9.25926	0.00188391	51	203	19274	9.30841	0.982052	0.078718	0.0757998
	GOTERM_BP_FAT	GO:0033554~cellular response to stress	14	25.9259	0.00198922	51	2080	19274	2.5437	0.985668	0.0811047	0.078098
	GOTERM_BP_FAT	GO:1902533~positive regulation of intracellular signal transduction	10	18.5185	0.00201715	51	1112	19274	3.39858	0.986498	0.0811047	0.078098
	GOTERM_BP_FAT	GO:0009991~response to extracellular stimulus	7	12.963	0.00215508	51	519	19274	5.09721	0.989944	0.084889	0.081742
	GOTERM_BP_FAT	GO:0016310~phosphorylation	15	27.7778	0.00222989	51	2374	19274	2.38788	0.991429	0.084889	0.081742
	GOTERM_BP_FAT	GO:0008610~lipid biosynthetic process	8	14.8148	0.00223078	51	709	19274	4.26428	0.991446	0.084889	0.081742
	GOTERM_BP_FAT	GO:0010942~positive regulation of cell death	8	14.8148	0.00241362	51	719	19274	4.20497	0.994213	0.089707	0.0863814
	GOTERM_BP_FAT	GO:0042325~regulation of phosphorylation	12	22.2222	0.00244158	51	1616	19274	2.80635	0.994548	0.089707	0.0863814
	GOTERM_BP_FAT	GO:0009636~response to toxic substance	5	9.25926	0.00256383	51	221	19274	8.55026	0.995802	0.0926019	0.089169
	GOTERM_BP_FAT	GO:0010038~response to metal ion	6	11.1111	0.00277231	51	374	19274	6.06291	0.997311	0.0969477	0.0933537
	GOTERM_BP_FAT	GO:0010817~regulation of hormone levels	7	12.963	0.00277514	51	546	19274	4.84515	0.997328	0.0969477	0.0933537
	GOTERM_BP_FAT	GO:0097191~extrinsic apoptotic signaling pathway	5	9.25926	0.0028236	51	227	19274	8.32426	0.997591	0.0970497	0.0934519
	GOTERM_BP_FAT	GO:0071241~cellular response to inorganic substance	5	9.25926	0.00319733	51	235	19274	8.04088	0.998917	0.102627	0.0988229
	GOTERM_BP_FAT	GO:0031669~cellular response to nutrient levels	5	9.25926	0.00319733	51	235	19274	8.04088	0.998917	0.102627	0.0988229
	GOTERM_BP_FAT	GO:0042445~hormone metabolic process	5	9.25926	0.00319733	51	235	19274	8.04088	0.998917	0.102627	0.0988229
	GOTERM_BP_FAT	GO:1902531~regulation of intracellular signal transduction	13	24.0741	0.00329728	51	1936	19274	2.5377	0.999125	0.103331	0.0995002
	GOTERM_BP_FAT	GO:0045444~fat cell differentiation	5	9.25926	0.0033963	51	239	19274	7.90631	0.999292	0.104892	0.101003
	GOTERM_BP_FAT	GO:1901700~response to oxygen-containing compound	12	22.2222	0.00357499	51	1697	19274	2.6724	0.999517	0.107238	0.103262
	GOTERM_BP_FAT	GO:0080134~regulation of response to stress	12	22.2222	0.00359127	51	1698	19274	2.67082	0.999534	0.107238	0.103262
	GOTERM_BP_FAT	GO:0010035~response to inorganic substance	7	12.963	0.00364316	51	577	19274	4.58484	0.999583	0.107238	0.103262
	GOTERM_BP_FAT	GO:0009967~positive regulation of signal transduction	12	22.2222	0.00367356	51	1703	19274	2.66298	0.999609	0.107238	0.103262
	GOTERM_BP_FAT	GO:0071407~cellular response to organic cyclic compound	7	12.963	0.00402855	51	589	19274	4.49143	0.999817	0.116011	0.111711
	GOTERM_BP_FAT	GO:0019752~carboxylic acid metabolic process	9	16.6667	0.00420588	51	1011	19274	3.36429	0.999875	0.119503	0.115073
	GOTERM_BP_FAT	GO:0007423~sensory organ development	7	12.963	0.00430183	51	597	19274	4.43124	0.999898	0.120621	0.11615
	GOTERM_BP_FAT	GO:2001233~regulation of apoptotic signaling pathway	6	11.1111	0.00458895	51	421	19274	5.38606	0.999945	0.127001	0.122293
	GOTERM_BP_FAT	GO:0031668~cellular response to extracellular stimulus	5	9.25926	0.00483433	51	264	19274	7.15761	0.999967	0.128399	0.123639
	GOTERM_BP_FAT	GO:0006631~fatty acid metabolic process	6	11.1111	0.00501542	51	430	19274	5.27332	0.999978	0.128399	0.123639
	GOTERM_BP_FAT	GO:0019220~regulation of phosphate metabolic process	12	22.2222	0.00548143	51	1795	19274	2.5265	0.999992	0.134264	0.129286
	GOTERM_BP_FAT	GO:0002520~immune system development	9	16.6667	0.00590272	51	1070	19274	3.17878	0.999997	0.139763	0.134582
	GOTERM_BP_FAT	GO:0010033~response to organic substance	17	31.4815	0.00623334	51	3243	19274	1.98109	0.999998	0.144383	0.139031
	GOTERM_BP_FAT	GO:0009725~response to hormone	8	14.8148	0.00651667	51	862	19274	3.50739	0.999999	0.147734	0.142258
	GOTERM_BP_FAT	GO:0044092~negative regulation of molecular function	9	16.6667	0.0067268	51	1094	19274	3.10904	0.999999	0.150893	0.145299
	GOTERM_BP_FAT	GO:0051338~regulation of transferase activity	8	14.8148	0.00758359	51	887	19274	3.40854	1	0.167761	0.161541
	GOTERM_BP_FAT	GO:0043436~oxoacid metabolic process	9	16.6667	0.00763622	51	1118	19274	3.0423	1	0.167761	0.161541
	GOTERM_BP_FAT	GO:0010647~positive regulation of cell communication	12	22.2222	0.00815936	51	1894	19274	2.39443	1	0.175632	0.169121
	GOTERM_BP_FAT	GO:0006082~organic acid metabolic process	9	16.6667	0.00825035	51	1133	19274	3.00202	1	0.175815	0.169297
	GOTERM_BP_FAT	GO:0023056~positive regulation of signaling	12	22.2222	0.00834996	51	1900	19274	2.38687	1	0.176176	0.169645
	GOTERM_BP_FAT	GO:0001666~response to hypoxia	5	9.25926	0.00983473	51	324	19274	5.83212	1	0.202096	0.194604
	GOTERM_BP_FAT	GO:1901701~cellular response to oxygen-containing compound	9	16.6667	0.0102691	51	1177	19274	2.8898	1	0.202096	0.194604
	GOTERM_BP_FAT	GO:0071214~cellular response to abiotic stimulus	5	9.25926	0.0110161	51	335	19274	5.64062	1	0.213412	0.2055
	GOTERM_BP_FAT	GO:0036293~response to decreased oxygen levels	5	9.25926	0.0112403	51	337	19274	5.60714	1	0.215794	0.207794
	GOTERM_BP_FAT	GO:0050790~regulation of catalytic activity	12	22.2222	0.0116531	51	1990	19274	2.27892	1	0.220598	0.21242
	GOTERM_BP_FAT	GO:0043010~camera-type eye development	5	9.25926	0.0116976	51	341	19274	5.54137	1	0.220598	0.21242
	GOTERM_BP_FAT	GO:0042592~homeostatic process	12	22.2222	0.011905	51	1996	19274	2.27207	1	0.221542	0.213329
	GOTERM_BP_FAT	GO:0001775~cell activation	9	16.6667	0.0119556	51	1209	19274	2.81331	1	0.221542	0.213329
	GOTERM_BP_FAT	GO:0070887~cellular response to chemical stimulus	16	29.6296	0.0123448	51	3174	19274	1.90509	1	0.225306	0.216954
	GOTERM_BP_FAT	GO:0043549~regulation of kinase activity	7	12.963	0.0126044	51	750	19274	3.52727	1	0.225306	0.216954
	GOTERM_BP_FAT	GO:0001932~regulation of protein phosphorylation	10	18.5185	0.0126344	51	1475	19274	2.56218	1	0.225306	0.216954
	GOTERM_BP_FAT	GO:0070482~response to oxygen levels	5	9.25926	0.0148287	51	366	19274	5.16286	1	0.246362	0.237229
	GOTERM_BP_FAT	GO:0048534~hematopoietic or lymphoid organ development	8	14.8148	0.014893	51	1011	19274	2.99048	1	0.246362	0.237229
	GOTERM_BP_FAT	GO:0001101~response to acid chemical	5	9.25926	0.0150999	51	368	19274	5.1348	1	0.246362	0.237229
	GOTERM_BP_FAT	GO:0044283~small molecule biosynthetic process	6	11.1111	0.0152239	51	565	19274	4.01333	1	0.246362	0.237229
	GOTERM_BP_FAT	GO:1901135~carbohydrate derivative metabolic process	9	16.6667	0.0153254	51	1264	19274	2.6909	1	0.246362	0.237229
	GOTERM_BP_FAT	GO:0055080~cation homeostasis	7	12.963	0.0185102	51	817	19274	3.23801	1	0.279753	0.269382
	GOTERM_BP_FAT	GO:0080135~regulation of cellular response to stress	7	12.963	0.0195316	51	827	19274	3.19885	1	0.289336	0.278609
	GOTERM_BP_FAT	GO:0001654~eye development	5	9.25926	0.0195515	51	398	19274	4.74776	1	0.289336	0.278609
	GOTERM_BP_FAT	GO:0098771~inorganic ion homeostasis	7	12.963	0.0200566	51	832	19274	3.17963	1	0.294763	0.283835
	GOTERM_BP_FAT	GO:0065009~regulation of molecular function	14	25.9259	0.0207856	51	2754	19274	1.92117	1	0.301321	0.290151
	GOTERM_BP_FAT	GO:0051049~regulation of transport	11	20.3704	0.0230386	51	1910	19274	2.17651	1	0.324821	0.31278
	GOTERM_BP_FAT	GO:0071495~cellular response to endogenous stimulus	9	16.6667	0.0240851	51	1374	19274	2.47547	1	0.333281	0.320926
	GOTERM_BP_FAT	GO:0031399~regulation of protein modification process	11	20.3704	0.0247395	51	1932	19274	2.15173	1	0.337367	0.32486
	GOTERM_BP_FAT	GO:0045859~regulation of protein kinase activity	6	11.1111	0.024922	51	642	19274	3.53198	1	0.337367	0.32486
	GOTERM_BP_FAT	GO:0043065~positive regulation of apoptotic process	6	11.1111	0.0252168	51	644	19274	3.52101	1	0.337367	0.32486
	GOTERM_BP_FAT	GO:0006869~lipid transport	5	9.25926	0.0254928	51	432	19274	4.37409	1	0.337367	0.32486
	GOTERM_BP_FAT	GO:0032270~positive regulation of cellular protein metabolic process	10	18.5185	0.0263376	51	1670	19274	2.263	1	0.344327	0.331562
	GOTERM_BP_FAT	GO:0043068~positive regulation of programmed cell death	6	11.1111	0.0265715	51	653	19274	3.47248	1	0.345268	0.332468
	GOTERM_BP_FAT	GO:0071310~cellular response to organic substance	13	24.0741	0.0278668	51	2559	19274	1.91988	1	0.353192	0.340098
	GOTERM_BP_FAT	GO:0001933~negative regulation of protein phosphorylation	5	9.25926	0.028024	51	445	19274	4.24631	1	0.353192	0.340098
	GOTERM_BP_FAT	GO:0048732~gland development	5	9.25926	0.0290363	51	450	19274	4.19913	1	0.359253	0.345935
	GOTERM_BP_FAT	GO:0050801~ion homeostasis	7	12.963	0.0291295	51	907	19274	2.9167	1	0.359253	0.345935
	GOTERM_BP_FAT	GO:0019637~organophosphate metabolic process	8	14.8148	0.0291651	51	1160	19274	2.60636	1	0.359253	0.345935
	GOTERM_BP_FAT	GO:0006974~cellular response to DNA damage stimulus	7	12.963	0.0300955	51	914	19274	2.89437	1	0.365464	0.351916
	GOTERM_BP_FAT	GO:0022603~regulation of anatomical structure morphogenesis	8	14.8148	0.030619	51	1172	19274	2.57967	1	0.365464	0.351916
	GOTERM_BP_FAT	GO:0009719~response to endogenous stimulus	10	18.5185	0.0326788	51	1735	19274	2.17822	1	0.384743	0.37048
	GOTERM_BP_FAT	GO:0009966~regulation of signal transduction	15	27.7778	0.0334829	51	3251	19274	1.74372	1	0.387783	0.373407
	GOTERM_BP_FAT	GO:0043086~negative regulation of catalytic activity	6	11.1111	0.0342262	51	699	19274	3.24396	1	0.394249	0.379633
	GOTERM_BP_FAT	GO:0010876~lipid localization	5	9.25926	0.0351085	51	478	19274	3.95315	1	0.40018	0.385345
	GOTERM_BP_FAT	GO:0051247~positive regulation of protein metabolic process	10	18.5185	0.0360557	51	1766	19274	2.13999	1	0.40018	0.385345
	GOTERM_BP_FAT	GO:0042326~negative regulation of phosphorylation	5	9.25926	0.0384031	51	492	19274	3.84067	1	0.417847	0.402357
	GOTERM_BP_FAT	GO:0030097~hemopoiesis	7	12.963	0.0384317	51	969	19274	2.73008	1	0.417847	0.402357
	GOTERM_BP_FAT	GO:0055065~metal ion homeostasis	6	11.1111	0.0408923	51	734	19274	3.08928	1	0.437896	0.421663
	GOTERM_BP_FAT	GO:0010646~regulation of cell communication	16	29.6296	0.041253	51	3666	19274	1.64941	1	0.43955	0.423255
	GOTERM_BP_FAT	GO:0019219~regulation of nucleobase-containing compound metabolic process	18	33.3333	0.0421179	51	4338	19274	1.56814	1	0.444676	0.428191
	GOTERM_BP_FAT	GO:0042127~regulation of cell proliferation	10	18.5185	0.0422577	51	1818	19274	2.07878	1	0.444676	0.428191
	GOTERM_BP_FAT	GO:0023051~regulation of signaling	16	29.6296	0.0445132	51	3702	19274	1.63337	1	0.452954	0.436162
	GOTERM_BP_FAT	GO:0051094~positive regulation of developmental process	9	16.6667	0.0452979	51	1554	19274	2.18873	1	0.452954	0.436162
	GOTERM_BP_FAT	GO:0060429~epithelium development	8	14.8148	0.0454907	51	1277	19274	2.36756	1	0.452954	0.436162
	GOTERM_BP_FAT	GO:0006464~cellular protein modification process	17	31.4815	0.0469055	51	4058	19274	1.58321	1	0.460625	0.443549
	GOTERM_BP_FAT	GO:0036211~protein modification process	17	31.4815	0.0469055	51	4058	19274	1.58321	1	0.460625	0.443549
	GOTERM_BP_FAT	GO:0044712~single-organism catabolic process	7	12.963	0.0475719	51	1021	19274	2.59104	1	0.462457	0.445313
Cluster 3	GOTERM_BP_FAT	GO:0010604~positive regulation of macromolecule metabolic process	40	57.1429	1.49204e-14	63	3570	19274	3.42786	4.39466e-11	4.40599e-11	3.90168e-11
	GOTERM_BP_FAT	GO:0009893~positive regulation of metabolic process	40	57.1429	2.85938e-13	63	3895	19274	3.14184	8.44497e-10	4.22187e-10	3.73863e-10
	GOTERM_BP_FAT	GO:0031325~positive regulation of cellular metabolic process	37	52.8571	6.49951e-12	63	3607	19274	3.13825	1.91994e-08	5.35896e-09	4.74557e-09
	GOTERM_BP_FAT	GO:0010628~positive regulation of gene expression	30	42.8571	7.61342e-12	63	2267	19274	4.04856	2.24902e-08	5.35896e-09	4.74557e-09
	GOTERM_BP_FAT	GO:0051173~positive regulation of nitrogen compound metabolic process	30	42.8571	9.07376e-12	63	2283	19274	4.02019	2.68038e-08	5.35896e-09	4.74557e-09
	GOTERM_BP_FAT	GO:0051254~positive regulation of RNA metabolic process	27	38.5714	1.62645e-11	63	1834	19274	4.50397	4.80451e-08	8.00483e-09	7.0886e-09
	GOTERM_BP_FAT	GO:0051726~regulation of cell cycle	22	31.4286	6.42693e-11	63	1201	19274	5.60417	1.89852e-07	2.71125e-08	2.40092e-08
	GOTERM_BP_FAT	GO:0042127~regulation of cell proliferation	26	37.1429	9.20752e-11	63	1818	19274	4.37533	2.7199e-07	3.39873e-08	3.00971e-08
	GOTERM_BP_FAT	GO:0033554~cellular response to stress	27	38.5714	2.6907e-10	63	2080	19274	3.97129	7.94831e-07	8.82847e-08	7.81797e-08
	GOTERM_BP_FAT	GO:0045935~positive regulation of nucleobase-containing compound metabolic process	27	38.5714	3.32073e-10	63	2100	19274	3.93347	9.80942e-07	9.8061e-08	8.6837e-08
	GOTERM_BP_FAT	GO:0006366~transcription from RNA polymerase II promoter	27	38.5714	7.01334e-10	63	2173	19274	3.80133	2.07174e-06	1.88276e-07	1.66726e-07
	GOTERM_BP_FAT	GO:0031324~negative regulation of cellular metabolic process	32	45.7143	1.70807e-09	63	3237	19274	3.0244	5.04561e-06	4.20327e-07	3.72216e-07
	GOTERM_BP_FAT	GO:0010605~negative regulation of macromolecule metabolic process	32	45.7143	2.34317e-09	63	3278	19274	2.98657	6.9217e-06	5.3226e-07	4.71338e-07
	GOTERM_BP_FAT	GO:0009892~negative regulation of metabolic process	33	47.1429	2.61688e-09	63	3506	19274	2.87961	7.73023e-06	5.51974e-07	4.88795e-07
	GOTERM_BP_FAT	GO:0031328~positive regulation of cellular biosynthetic process	26	37.1429	3.71177e-09	63	2166	19274	3.67237	1.09645e-05	7.30724e-07	6.47085e-07
	GOTERM_BP_FAT	GO:0010557~positive regulation of macromolecule biosynthetic process	25	35.7143	5.438e-09	63	2029	19274	3.76955	1.60637e-05	9.13113e-07	8.08598e-07
	GOTERM_BP_FAT	GO:0009891~positive regulation of biosynthetic process	26	37.1429	5.51743e-09	63	2208	19274	3.60251	1.62984e-05	9.13113e-07	8.08598e-07
	GOTERM_BP_FAT	GO:0044092~negative regulation of molecular function	19	27.1429	5.56588e-09	63	1094	19274	5.31334	1.64415e-05	9.13113e-07	8.08598e-07
	GOTERM_BP_FAT	GO:0006357~regulation of transcription from RNA polymerase II promoter	29	41.4286	8.00602e-09	63	2821	19274	3.14504	2.36495e-05	1.2443e-06	1.10188e-06
	GOTERM_BP_FAT	GO:0045893~positive regulation of transcription, DNA-templated	23	32.8571	9.71887e-09	63	1746	19274	4.03009	2.87091e-05	1.36666e-06	1.21023e-06
	GOTERM_BP_FAT	GO:1903508~positive regulation of nucleic acid-templated transcription	23	32.8571	9.71887e-09	63	1746	19274	4.03009	2.87091e-05	1.36666e-06	1.21023e-06
	GOTERM_BP_FAT	GO:1902680~positive regulation of RNA biosynthetic process	23	32.8571	1.06808e-08	63	1755	19274	4.00942	3.15506e-05	1.43366e-06	1.26956e-06
	GOTERM_BP_FAT	GO:0001568~blood vessel development	16	22.8571	2.3099e-08	63	796	19274	6.14948	6.82321e-05	2.92514e-06	2.59033e-06
	GOTERM_BP_FAT	GO:0010468~regulation of gene expression	39	55.7143	2.37736e-08	63	5283	19274	2.25848	7.02247e-05	2.92514e-06	2.59033e-06
	GOTERM_BP_FAT	GO:0045936~negative regulation of phosphate metabolic process	14	20	2.54278e-08	63	570	19274	7.51423	7.5111e-05	2.94818e-06	2.61073e-06
	GOTERM_BP_FAT	GO:0010563~negative regulation of phosphorus metabolic process	14	20	2.59576e-08	63	571	19274	7.50107	7.66757e-05	2.94818e-06	2.61073e-06
	GOTERM_BP_FAT	GO:0008283~cell proliferation	24	34.2857	3.28363e-08	63	2042	19274	3.59573	9.69938e-05	3.59132e-06	3.18026e-06
	GOTERM_BP_FAT	GO:0072359~circulatory system development	19	27.1429	3.91732e-08	63	1241	19274	4.68396	0.000115711	4.13137e-06	3.6585e-06
	GOTERM_BP_FAT	GO:0042326~negative regulation of phosphorylation	13	18.5714	4.54032e-08	63	492	19274	8.08369	0.000134112	4.5552e-06	4.03381e-06
	GOTERM_BP_FAT	GO:0072358~cardiovascular system development	16	22.8571	4.92374e-08	63	843	19274	5.80662	0.000145437	4.5552e-06	4.03381e-06
	GOTERM_BP_FAT	GO:0001944~vasculature development	16	22.8571	4.92374e-08	63	843	19274	5.80662	0.000145437	4.5552e-06	4.03381e-06
	GOTERM_BP_FAT	GO:0012501~programmed cell death	24	34.2857	4.93621e-08	63	2087	19274	3.5182	0.000145805	4.5552e-06	4.03381e-06
	GOTERM_BP_FAT	GO:0006793~phosphorus metabolic process	30	42.8571	6.91702e-08	63	3321	19274	2.76365	0.000204308	6.18968e-06	5.48121e-06
	GOTERM_BP_FAT	GO:0045944~positive regulation of transcription from RNA polymerase II promoter	19	27.1429	7.6687e-08	63	1297	19274	4.48172	0.000226508	6.53742e-06	5.78915e-06
	GOTERM_BP_FAT	GO:0006468~protein phosphorylation	23	32.8571	7.74838e-08	63	1958	19274	3.59374	0.000228861	6.53742e-06	5.78915e-06
	GOTERM_BP_FAT	GO:0019220~regulation of phosphate metabolic process	22	31.4286	8.63848e-08	63	1795	19274	3.74964	0.000255148	6.902e-06	6.112e-06
	GOTERM_MF_FAT	GO:0001228~transcriptional activator activity, RNA polymerase II transcription regulatory region sequence-specific binding	13	18.5714	8.80508e-08	61	476	16917	7.57408	2.85281e-05	2.86165e-05	2.65033e-05
	GOTERM_BP_FAT	GO:0031400~negative regulation of protein modification process	14	20	8.81184e-08	63	634	19274	6.7557	0.000260268	6.902e-06	6.112e-06
	GOTERM_BP_FAT	GO:0051174~regulation of phosphorus metabolic process	22	31.4286	9.06052e-08	63	1800	19274	3.73922	0.000267612	6.902e-06	6.112e-06
	GOTERM_BP_FAT	GO:2000112~regulation of cellular macromolecule biosynthetic process	36	51.4286	9.11541e-08	63	4760	19274	2.31381	0.000269233	6.902e-06	6.112e-06
	GOTERM_BP_FAT	GO:0065009~regulation of molecular function	27	38.5714	1.05145e-07	63	2754	19274	2.99938	0.000310549	7.76231e-06	6.87384e-06
	GOTERM_BP_FAT	GO:0010556~regulation of macromolecule biosynthetic process	36	51.4286	1.13907e-07	63	4800	19274	2.29452	0.000336423	8.20405e-06	7.26502e-06
	GOTERM_BP_FAT	GO:0001933~negative regulation of protein phosphorylation	12	17.1429	1.54712e-07	63	445	19274	8.24997	0.000456915	1.08777e-05	9.63267e-06
	GOTERM_BP_FAT	GO:0006796~phosphate-containing compound metabolic process	29	41.4286	1.60953e-07	63	3231	19274	2.74595	0.000475342	1.10533e-05	9.78818e-06
	GOTERM_BP_FAT	GO:0006351~transcription, DNA-templated	31	44.2857	1.70242e-07	63	3680	19274	2.57718	0.000502769	1.14256e-05	1.01178e-05
	GOTERM_BP_FAT	GO:0006355~regulation of transcription, DNA-templated	31	44.2857	1.93951e-07	63	3701	19274	2.56256	0.000572768	1.25633e-05	1.11253e-05
	GOTERM_BP_FAT	GO:1903506~regulation of nucleic acid-templated transcription	31	44.2857	1.97581e-07	63	3704	19274	2.56048	0.000583485	1.25633e-05	1.11253e-05
	GOTERM_BP_FAT	GO:0051252~regulation of RNA metabolic process	32	45.7143	2.02464e-07	63	3937	19274	2.48666	0.000597899	1.25633e-05	1.11253e-05
	GOTERM_BP_FAT	GO:0008219~cell death	24	34.2857	2.04212e-07	63	2254	19274	3.25753	0.00060306	1.25633e-05	1.11253e-05
	GOTERM_BP_FAT	GO:2001141~regulation of RNA biosynthetic process	31	44.2857	2.16708e-07	63	3719	19274	2.55016	0.000639951	1.306e-05	1.15651e-05
	GOTERM_BP_FAT	GO:0048646~anatomical structure formation involved in morphogenesis	18	25.7143	2.93227e-07	63	1261	19274	4.36706	0.000865818	1.71127e-05	1.51539e-05
	GOTERM_BP_FAT	GO:0006915~apoptotic process	22	31.4286	2.96137e-07	63	1930	19274	3.48736	0.000874405	1.71127e-05	1.51539e-05
	GOTERM_BP_FAT	GO:0031399~regulation of protein modification process	22	31.4286	3.0134e-07	63	1932	19274	3.48375	0.000889764	1.71127e-05	1.51539e-05
	GOTERM_BP_FAT	GO:0048514~blood vessel morphogenesis	14	20	3.13482e-07	63	708	19274	6.04959	0.000925597	1.74663e-05	1.54671e-05
	GOTERM_BP_FAT	GO:1903706~regulation of hemopoiesis	12	17.1429	3.22676e-07	63	479	19274	7.66438	0.00095273	1.76456e-05	1.56259e-05
	GOTERM_BP_FAT	GO:0051348~negative regulation of transferase activity	10	14.2857	3.42273e-07	63	289	19274	10.586	0.00101056	1.83769e-05	1.62735e-05
	GOTERM_BP_FAT	GO:0045934~negative regulation of nucleobase-containing compound metabolic process	20	28.5714	4.02614e-07	63	1615	19274	3.78869	0.00118861	2.10583e-05	1.8648e-05
	GOTERM_BP_FAT	GO:0042325~regulation of phosphorylation	20	28.5714	4.06476e-07	63	1616	19274	3.78634	0.00120001	2.10583e-05	1.8648e-05
	GOTERM_BP_FAT	GO:0051253~negative regulation of RNA metabolic process	19	27.1429	4.23519e-07	63	1454	19274	3.99779	0.00125029	2.1563e-05	1.90949e-05
	GOTERM_BP_FAT	GO:0070887~cellular response to chemical stimulus	28	40	4.55471e-07	63	3174	19274	2.69887	0.00134456	2.24536e-05	1.98836e-05
	GOTERM_BP_FAT	GO:0097659~nucleic acid-templated transcription	31	44.2857	4.5622e-07	63	3843	19274	2.46787	0.00134677	2.24536e-05	1.98836e-05
	GOTERM_BP_FAT	GO:0071310~cellular response to organic substance	25	35.7143	4.77834e-07	63	2559	19274	2.98883	0.00141053	2.31319e-05	2.04842e-05
	GOTERM_BP_FAT	GO:0043067~regulation of programmed cell death	20	28.5714	5.05269e-07	63	1639	19274	3.73321	0.00149145	2.37652e-05	2.1045e-05
	GOTERM_BP_FAT	GO:0019219~regulation of nucleobase-containing compound metabolic process	33	47.1429	5.1934e-07	63	4338	19274	2.32732	0.00153295	2.37652e-05	2.1045e-05
	GOTERM_BP_FAT	GO:0016310~phosphorylation	24	34.2857	5.22009e-07	63	2374	19274	3.09287	0.00154083	2.37652e-05	2.1045e-05
	GOTERM_BP_FAT	GO:0001932~regulation of protein phosphorylation	19	27.1429	5.23108e-07	63	1475	19274	3.94088	0.00154407	2.37652e-05	2.1045e-05
	GOTERM_BP_FAT	GO:0032774~RNA biosynthetic process	31	44.2857	5.34107e-07	63	3870	19274	2.45065	0.00157651	2.38972e-05	2.1162e-05
	GOTERM_BP_FAT	GO:0071363~cellular response to growth factor stimulus	14	20	5.50379e-07	63	744	19274	5.75687	0.0016245	2.42577e-05	2.14812e-05
	GOTERM_BP_FAT	GO:0035556~intracellular signal transduction	26	37.1429	6.08195e-07	63	2796	19274	2.8449	0.001795	2.6215e-05	2.32144e-05
	GOTERM_BP_FAT	GO:0038066~p38MAPK cascade	6	8.57143	6.12541e-07	63	51	19274	35.9925	0.00180781	2.6215e-05	2.32144e-05
	GOTERM_BP_FAT	GO:0051338~regulation of transferase activity	15	21.4286	6.37743e-07	63	887	19274	5.17367	0.00188212	2.69036e-05	2.38243e-05
	GOTERM_BP_FAT	GO:0051246~regulation of protein metabolic process	29	41.4286	7.15568e-07	63	3465	19274	2.56051	0.00211155	2.97616e-05	2.63551e-05
	GOTERM_BP_FAT	GO:0070848~response to growth factor	14	20	8.59023e-07	63	774	19274	5.53374	0.00253434	3.49667e-05	3.09644e-05
	GOTERM_BP_FAT	GO:0032268~regulation of cellular protein metabolic process	28	40	8.64399e-07	63	3275	19274	2.61564	0.00255018	3.49667e-05	3.09644e-05
	GOTERM_BP_FAT	GO:0033673~negative regulation of kinase activity	9	12.8571	1.06951e-06	63	243	19274	11.331	0.00315435	4.26792e-05	3.77942e-05
	GOTERM_BP_FAT	GO:0045786~negative regulation of cell cycle	11	15.7143	1.40148e-06	63	444	19274	7.57951	0.00413142	5.51809e-05	4.88649e-05
	GOTERM_BP_FAT	GO:0008285~negative regulation of cell proliferation	14	20	1.42775e-06	63	810	19274	5.28779	0.00420869	5.54755e-05	4.91258e-05
	GOTERM_BP_FAT	GO:0048659~smooth muscle cell proliferation	8	11.4286	1.4568e-06	63	175	19274	13.9857	0.00429415	5.58693e-05	4.94745e-05
	GOTERM_BP_FAT	GO:0048660~regulation of smooth muscle cell proliferation	8	11.4286	1.69415e-06	63	179	19274	13.6731	0.00499202	6.35618e-05	5.62865e-05
	GOTERM_BP_FAT	GO:0034654~nucleobase-containing compound biosynthetic process	32	45.7143	1.70043e-06	63	4317	19274	2.26777	0.00501049	6.35618e-05	5.62865e-05
	GOTERM_BP_FAT	GO:0030097~hemopoiesis	15	21.4286	1.82086e-06	63	969	19274	4.73586	0.00536438	6.72124e-05	5.95193e-05
	GOTERM_BP_FAT	GO:0042981~regulation of apoptotic process	19	27.1429	1.88455e-06	63	1611	19274	3.60819	0.0055515	6.87046e-05	6.08407e-05
	GOTERM_BP_FAT	GO:0000165~MAPK cascade	14	20	2.00044e-06	63	835	19274	5.12947	0.00589189	7.11724e-05	6.3026e-05
	GOTERM_BP_FAT	GO:0023014~signal transduction by protein phosphorylation	14	20	2.00044e-06	63	835	19274	5.12947	0.00589189	7.11724e-05	6.3026e-05
	GOTERM_BP_FAT	GO:0010941~regulation of cell death	20	28.5714	2.11014e-06	63	1801	19274	3.39741	0.00621398	7.41815e-05	6.56907e-05
	GOTERM_BP_FAT	GO:0045595~regulation of cell differentiation	21	30	2.13785e-06	63	1986	19274	3.23498	0.00629533	7.42716e-05	6.57704e-05
	GOTERM_BP_FAT	GO:0032269~negative regulation of cellular protein metabolic process	19	27.1429	2.22942e-06	63	1630	19274	3.56613	0.00656407	7.6552e-05	6.77899e-05
	GOTERM_BP_FAT	GO:0034645~cellular macromolecule biosynthetic process	37	52.8571	2.46075e-06	63	5672	19274	1.99571	0.00724271	8.35241e-05	7.39639e-05
	GOTERM_BP_FAT	GO:0018130~heterocycle biosynthetic process	32	45.7143	2.5066e-06	63	4392	19274	2.22905	0.00737716	8.41135e-05	7.44859e-05
	GOTERM_BP_FAT	GO:0019438~aromatic compound biosynthetic process	32	45.7143	2.66472e-06	63	4404	19274	2.22297	0.00784071	8.8415e-05	7.8295e-05
	GOTERM_BP_FAT	GO:0000122~negative regulation of transcription from RNA polymerase II promoter	15	21.4286	2.95754e-06	63	1010	19274	4.54361	0.00869855	9.70403e-05	8.59331e-05
	GOTERM_BP_FAT	GO:0048534~hematopoietic or lymphoid organ development	15	21.4286	2.99184e-06	63	1011	19274	4.53912	0.00879896	9.70868e-05	8.59743e-05
	GOTERM_BP_FAT	GO:0043549~regulation of kinase activity	13	18.5714	3.98482e-06	63	750	19274	5.3029	0.0117022	0.000127904	0.000113264
	GOTERM_BP_FAT	GO:0051248~negative regulation of protein metabolic process	19	27.1429	4.15615e-06	63	1703	19274	3.41327	0.0122022	0.000131969	0.000116864
	GOTERM_BP_FAT	GO:0045892~negative regulation of transcription, DNA-templated	17	24.2857	4.49128e-06	63	1366	19274	3.80741	0.0131796	0.000141093	0.000124943
	GOTERM_BP_FAT	GO:0071900~regulation of protein serine/threonine kinase activity	10	14.2857	4.61794e-06	63	396	19274	7.72567	0.0135488	0.0001421	0.000125835
	GOTERM_BP_FAT	GO:1903507~negative regulation of nucleic acid-templated transcription	17	24.2857	4.61957e-06	63	1369	19274	3.79907	0.0135536	0.0001421	0.000125835
	GOTERM_BP_FAT	GO:0071495~cellular response to endogenous stimulus	17	24.2857	4.84075e-06	63	1374	19274	3.78524	0.0141979	0.000147369	0.000130501
	GOTERM_BP_FAT	GO:0006464~cellular protein modification process	30	42.8571	5.38426e-06	63	4058	19274	2.26173	0.0157793	0.000159517	0.000141259
	GOTERM_BP_FAT	GO:0036211~protein modification process	30	42.8571	5.38426e-06	63	4058	19274	2.26173	0.0157793	0.000159517	0.000141259
	GOTERM_BP_FAT	GO:0009719~response to endogenous stimulus	19	27.1429	5.40187e-06	63	1735	19274	3.35031	0.0158305	0.000159517	0.000141259
	GOTERM_BP_FAT	GO:1902679~negative regulation of RNA biosynthetic process	17	24.2857	5.46115e-06	63	1387	19274	3.74976	0.0160028	0.000159671	0.000141395
	GOTERM_BP_FAT	GO:0045859~regulation of protein kinase activity	12	17.1429	5.57211e-06	63	642	19274	5.71844	0.0163253	0.000161318	0.000142854
	GOTERM_BP_FAT	GO:0002520~immune system development	15	21.4286	5.76776e-06	63	1070	19274	4.28883	0.0168937	0.000165361	0.000146434
	GOTERM_BP_FAT	GO:0006469~negative regulation of protein kinase activity	8	11.4286	6.42874e-06	63	219	19274	11.1758	0.0188114	0.000182539	0.000161646
	GOTERM_BP_FAT	GO:0045597~positive regulation of cell differentiation	15	21.4286	7.0582e-06	63	1089	19274	4.214	0.0206341	0.000198503	0.000175783
	GOTERM_BP_FAT	GO:0010212~response to ionizing radiation	7	10	7.38855e-06	63	146	19274	14.6682	0.0215894	0.000205834	0.000182274
	GOTERM_BP_FAT	GO:0051172~negative regulation of nitrogen compound metabolic process	22	31.4286	7.91361e-06	63	2361	19274	2.85074	0.0231058	0.000218401	0.000193403
	GOTERM_BP_FAT	GO:0050790~regulation of catalytic activity	20	28.5714	9.16935e-06	63	1990	19274	3.07474	0.0267228	0.000250714	0.000222017
	GOTERM_BP_FAT	GO:1902105~regulation of leukocyte differentiation	9	12.8571	1.04911e-05	63	331	19274	8.31852	0.0305156	0.000282745	0.000250382
	GOTERM_BP_FAT	GO:0010558~negative regulation of macromolecule biosynthetic process	21	30	1.05323e-05	63	2204	19274	2.915	0.0306336	0.000282745	0.000250382
	GOTERM_CC_FAT	GO:0000785~chromatin	16	22.8571	1.18638e-05	58	1311	17668	3.71772	0.00257115	0.00257444	0.00252699
	GOTERM_BP_FAT	GO:0033002~muscle cell proliferation	8	11.4286	1.19977e-05	63	241	19274	10.1556	0.0348206	0.000319181	0.000282647
	GOTERM_BP_FAT	GO:0043086~negative regulation of catalytic activity	12	17.1429	1.24211e-05	63	699	19274	5.25213	0.036027	0.000327494	0.000290009
	GOTERM_BP_FAT	GO:0010629~negative regulation of gene expression	22	31.4286	1.43781e-05	63	2453	19274	2.74383	0.0415839	0.00037574	0.000332732
	GOTERM_BP_FAT	GO:0010942~positive regulation of cell death	12	17.1429	1.6157e-05	63	719	19274	5.10603	0.0466071	0.000418523	0.000370619
	GOTERM_BP_FAT	GO:0010648~negative regulation of cell communication	17	24.2857	1.65106e-05	63	1514	19274	3.43522	0.0476025	0.000423964	0.000375437
	GOTERM_BP_FAT	GO:0071407~cellular response to organic cyclic compound	11	15.7143	1.69131e-05	63	589	19274	5.71359	0.0487341	0.000430554	0.000381273
	GOTERM_BP_FAT	GO:0023057~negative regulation of signaling	17	24.2857	1.72028e-05	63	1519	19274	3.42391	0.0495478	0.000434186	0.000384489
	GOTERM_BP_FAT	GO:0031327~negative regulation of cellular biosynthetic process	21	30	1.73595e-05	63	2279	19274	2.81907	0.0499877	0.000434428	0.000384704
	GOTERM_BP_FAT	GO:1903707~negative regulation of hemopoiesis	7	10	1.81993e-05	63	171	19274	12.5237	0.0523416	0.000447864	0.000396602
	GOTERM_BP_FAT	GO:0009628~response to abiotic stimulus	15	21.4286	1.81997e-05	63	1184	19274	3.87588	0.0523427	0.000447864	0.000396602
	GOTERM_MF_FAT	GO:0000987~core promoter proximal region sequence-specific DNA binding	16	22.8571	1.88966e-05	61	1234	16917	3.59582	0.00610386	0.00192868	0.00178626
	GOTERM_MF_FAT	GO:0001159~core promoter proximal region DNA binding	16	22.8571	1.88966e-05	61	1234	16917	3.59582	0.00610386	0.00192868	0.00178626
	GOTERM_BP_FAT	GO:0048661~positive regulation of smooth muscle cell proliferation	6	8.57143	1.91551e-05	63	102	19274	17.9963	0.0550135	0.000467479	0.000413972
	GOTERM_BP_FAT	GO:0030856~regulation of epithelial cell differentiation	7	10	1.94376e-05	63	173	19274	12.3789	0.0558017	0.000470484	0.000416633
	GOTERM_BP_FAT	GO:0009890~negative regulation of biosynthetic process	21	30	2.09316e-05	63	2308	19274	2.78365	0.0599598	0.000502529	0.000445009
	GOTERM_BP_FAT	GO:0051403~stress-activated MAPK cascade	8	11.4286	2.26773e-05	63	266	19274	9.2011	0.064795	0.000539096	0.000477391
	GOTERM_BP_FAT	GO:0051094~positive regulation of developmental process	17	24.2857	2.28198e-05	63	1554	19274	3.3468	0.0651887	0.000539096	0.000477391
	GOTERM_BP_FAT	GO:0010467~gene expression	39	55.7143	2.51033e-05	63	6790	19274	1.75722	0.0714732	0.000588333	0.000520993
	GOTERM_BP_FAT	GO:0002521~leukocyte differentiation	11	15.7143	2.55351e-05	63	618	19274	5.44547	0.0726568	0.00059374	0.000525781
	GOTERM_MF_FAT	GO:0019900~kinase binding	13	18.5714	2.5619e-05	61	821	16917	4.39131	0.0082663	0.00192868	0.00178626
	GOTERM_BP_FAT	GO:0007049~cell cycle	18	25.7143	2.80848e-05	63	1765	19274	3.12003	0.0796155	0.000647612	0.000573487
	GOTERM_BP_FAT	GO:0051247~positive regulation of protein metabolic process	18	25.7143	2.82905e-05	63	1766	19274	3.11827	0.0801746	0.000647612	0.000573487
	GOTERM_BP_FAT	GO:0009968~negative regulation of signal transduction	16	22.8571	2.87288e-05	63	1405	19274	3.48397	0.0813648	0.000652587	0.000577892
	GOTERM_BP_FAT	GO:0061013~regulation of mRNA catabolic process	5	7.14286	2.92738e-05	63	55	19274	27.8124	0.0828424	0.000659889	0.000584358
	GOTERM_MF_FAT	GO:0019899~enzyme binding	21	30	2.9672e-05	61	2153	16917	2.70501	0.00956781	0.00192868	0.00178626
	GOTERM_BP_FAT	GO:0044344~cellular response to fibroblast growth factor stimulus	6	8.57143	3.01022e-05	63	112	19274	16.3895	0.0850841	0.000673422	0.000596342
	GOTERM_BP_FAT	GO:0031098~stress-activated protein kinase signaling cascade	8	11.4286	3.0771e-05	63	279	19274	8.77237	0.0868899	0.000683208	0.000605008
	GOTERM_BP_FAT	GO:0071478~cellular response to radiation	7	10	3.10568e-05	63	188	19274	11.3913	0.0876607	0.000684409	0.000606072
	GOTERM_BP_FAT	GO:2000113~negative regulation of cellular macromolecule biosynthetic process	20	28.5714	3.21068e-05	63	2173	19274	2.8158	0.090486	0.000702306	0.00062192
	GOTERM_BP_FAT	GO:0010033~response to organic substance	25	35.7143	3.23522e-05	63	3243	19274	2.35844	0.0911453	0.000702471	0.000622067
	GOTERM_BP_FAT	GO:0071774~response to fibroblast growth factor	6	8.57143	4.02814e-05	63	119	19274	15.4254	0.112187	0.000868256	0.000768875
	GOTERM_BP_FAT	GO:0043068~positive regulation of programmed cell death	11	15.7143	4.07555e-05	63	653	19274	5.1536	0.113429	0.000872108	0.000772286
	GOTERM_BP_FAT	GO:0060429~epithelium development	15	21.4286	4.20687e-05	63	1277	19274	3.59362	0.116862	0.000893732	0.000791436
	GOTERM_BP_FAT	GO:0071901~negative regulation of protein serine/threonine kinase activity	6	8.57143	4.90508e-05	63	124	19274	14.8034	0.134891	0.00103462	0.000916198
	GOTERM_BP_FAT	GO:0000278~mitotic cell cycle	13	18.5714	5.0769e-05	63	968	19274	4.10865	0.139271	0.00106327	0.000941567
	GOTERM_BP_FAT	GO:0048585~negative regulation of response to stimulus	18	25.7143	5.19262e-05	63	1852	19274	2.97346	0.142208	0.00107985	0.000956247
	GOTERM_BP_FAT	GO:0014070~response to organic cyclic compound	13	18.5714	5.33623e-05	63	973	19274	4.08754	0.14584	0.00110195	0.000975821
	GOTERM_BP_FAT	GO:0032270~positive regulation of cellular protein metabolic process	17	24.2857	5.49629e-05	63	1670	19274	3.11432	0.149869	0.00112712	0.00099811
	GOTERM_BP_FAT	GO:0080135~regulation of cellular response to stress	12	17.1429	5.81906e-05	63	827	19274	4.43922	0.157937	0.00118508	0.00104944
	GOTERM_BP_FAT	GO:0016070~RNA metabolic process	33	47.1429	5.98602e-05	63	5352	19274	1.88638	0.16208	0.00121073	0.00107215
	GOTERM_BP_FAT	GO:0050678~regulation of epithelial cell proliferation	9	12.8571	6.0381e-05	63	423	19274	6.50929	0.163368	0.00121296	0.00107413
	GOTERM_BP_FAT	GO:0030099~myeloid cell differentiation	9	12.8571	6.13881e-05	63	424	19274	6.49394	0.165853	0.00121664	0.00107738
	GOTERM_MF_FAT	GO:0003690~double-stranded DNA binding	18	25.7143	6.25747e-05	61	1711	16917	2.91753	0.0200707	0.00283754	0.002628
	GOTERM_BP_FAT	GO:0051093~negative regulation of developmental process	14	20	6.77663e-05	63	1162	19274	3.68598	0.181424	0.00133409	0.00118139
	GOTERM_MF_FAT	GO:0000978~RNA polymerase II core promoter proximal region sequence-specific DNA binding	15	21.4286	6.9054e-05	61	1216	16917	3.42099	0.0221258	0.00283754	0.002628
	GOTERM_MF_FAT	GO:0043565~sequence-specific DNA binding	18	25.7143	6.98471e-05	61	1726	16917	2.89218	0.0223771	0.00283754	0.002628
	GOTERM_BP_FAT	GO:0010562~positive regulation of phosphorus metabolic process	14	20	7.14225e-05	63	1168	19274	3.66705	0.190218	0.00138757	0.00122875
	GOTERM_BP_FAT	GO:0045937~positive regulation of phosphate metabolic process	14	20	7.14225e-05	63	1168	19274	3.66705	0.190218	0.00138757	0.00122875
	GOTERM_BP_FAT	GO:0008284~positive regulation of cell proliferation	13	18.5714	7.63988e-05	63	1010	19274	3.9378	0.202035	0.00146521	0.0012975
	GOTERM_BP_FAT	GO:0045637~regulation of myeloid cell differentiation	7	10	7.64112e-05	63	221	19274	9.6903	0.202064	0.00146521	0.0012975
	GOTERM_BP_FAT	GO:0009725~response to hormone	12	17.1429	8.43836e-05	63	862	19274	4.25898	0.220638	0.00160466	0.00142099
	GOTERM_BP_FAT	GO:0045600~positive regulation of fat cell differentiation	5	7.14286	8.47704e-05	63	72	19274	21.2456	0.221528	0.00160466	0.00142099
	GOTERM_BP_FAT	GO:1901342~regulation of vasculature development	9	12.8571	8.60088e-05	63	445	19274	6.18748	0.224371	0.00161773	0.00143257
	GOTERM_MF_FAT	GO:0000981~RNA polymerase II transcription factor activity, sequence-specific DNA binding	16	22.8571	8.78505e-05	61	1409	16917	3.14922	0.0280635	0.00317238	0.00293811
	GOTERM_BP_FAT	GO:0071214~cellular response to abiotic stimulus	8	11.4286	9.74755e-05	63	335	19274	7.30595	0.250206	0.00181063	0.00160339
	GOTERM_BP_FAT	GO:0002573~myeloid leukocyte differentiation	7	10	9.74909e-05	63	231	19274	9.2708	0.25024	0.00181063	0.00160339
	GOTERM_BP_FAT	GO:0043408~regulation of MAPK cascade	11	15.7143	0.000100961	63	728	19274	4.62267	0.257888	0.00186337	0.00165009
	GOTERM_BP_FAT	GO:0009314~response to radiation	9	12.8571	0.000108216	63	460	19274	5.98571	0.273625	0.00198486	0.00175768
	GOTERM_MF_FAT	GO:1990837~sequence-specific double-stranded DNA binding	17	24.2857	0.000109337	61	1610	16917	2.92831	0.0348071	0.00355347	0.00329106
	GOTERM_BP_FAT	GO:0051241~negative regulation of multicellular organismal process	15	21.4286	0.000109344	63	1395	19274	3.28964	0.276041	0.00199317	0.00176503
	GOTERM_BP_FAT	GO:0071479~cellular response to ionizing radiation	5	7.14286	0.000110177	63	77	19274	19.866	0.27782	0.00199603	0.00176756
	GOTERM_BP_FAT	GO:1903708~positive regulation of hemopoiesis	7	10	0.000112208	63	237	19274	9.0361	0.28214	0.00202043	0.00178917
	GOTERM_BP_FAT	GO:0051090~regulation of sequence-specific DNA binding transcription factor activity	9	12.8571	0.000118339	63	466	19274	5.90865	0.295026	0.00211791	0.00187549
	GOTERM_BP_FAT	GO:0045598~regulation of fat cell differentiation	6	8.57143	0.000120904	63	150	19274	12.2375	0.300348	0.00213886	0.00189404
	GOTERM_BP_FAT	GO:0042327~positive regulation of phosphorylation	13	18.5714	0.000126403	63	1065	19274	3.73444	0.311623	0.00222183	0.00196752
	GOTERM_BP_FAT	GO:0048511~rhythmic process	8	11.4286	0.000127919	63	350	19274	6.99283	0.314699	0.00223518	0.00197934
	GOTERM_BP_FAT	GO:1902532~negative regulation of intracellular signal transduction	10	14.2857	0.000129747	63	606	19274	5.04846	0.318389	0.00225377	0.00199581
	GOTERM_MF_FAT	GO:0001071~nucleic acid binding transcription factor activity	16	22.8571	0.000134144	61	1463	16917	3.03298	0.0425344	0.00363306	0.00336477
	GOTERM_MF_FAT	GO:0003700~transcription factor activity, sequence-specific DNA binding	16	22.8571	0.000134144	61	1463	16917	3.03298	0.0425344	0.00363306	0.00336477
	GOTERM_BP_FAT	GO:0007346~regulation of mitotic cell cycle	10	14.2857	0.000136342	63	610	19274	5.01535	0.331541	0.00235448	0.00208499
	GOTERM_BP_FAT	GO:0050673~epithelial cell proliferation	9	12.8571	0.000138936	63	477	19274	5.77239	0.336646	0.00238534	0.00211232
	GOTERM_BP_FAT	GO:0001525~angiogenesis	10	14.2857	0.00014147	63	613	19274	4.99081	0.341594	0.00241481	0.00213841
	GOTERM_BP_FAT	GO:0030855~epithelial cell differentiation	11	15.7143	0.000143675	63	760	19274	4.42803	0.345869	0.00243835	0.00215926
	GOTERM_BP_FAT	GO:0048598~embryonic morphogenesis	10	14.2857	0.000165605	63	626	19274	4.88716	0.386907	0.00279447	0.00247462
	GOTERM_MF_FAT	GO:0003677~DNA binding	22	31.4286	0.000177007	61	2643	16917	2.30844	0.0557416	0.00442518	0.0040984
	GOTERM_BP_FAT	GO:0006402~mRNA catabolic process	6	8.57143	0.000178404	63	163	19274	11.2615	0.409657	0.00299333	0.00265072
	GOTERM_CC_FAT	GO:0044798~nuclear transcription factor complex	7	10	0.000193393	58	262	17668	8.13872	0.0411018	0.0206057	0.0202259
	GOTERM_BP_FAT	GO:0010631~epithelial cell migration	8	11.4286	0.000195553	63	375	19274	6.52665	0.438823	0.00326253	0.0028891
	GOTERM_MF_FAT	GO:0008134~transcription factor binding	9	12.8571	0.000199089	61	457	16917	5.4616	0.0624745	0.0045322	0.00419752
	GOTERM_BP_FAT	GO:0043065~positive regulation of apoptotic process	10	14.2857	0.000204638	63	644	19274	4.75057	0.453686	0.00338714	0.00299945
	GOTERM_BP_FAT	GO:0090132~epithelium migration	8	11.4286	0.000205316	63	378	19274	6.47485	0.45478	0.00338714	0.00299945
	GOTERM_BP_FAT	GO:0009790~embryo development	13	18.5714	0.000210969	63	1125	19274	3.53527	0.463811	0.00346106	0.00306491
	GOTERM_BP_FAT	GO:0090130~tissue migration	8	11.4286	0.000226026	63	384	19274	6.37368	0.487142	0.0036876	0.00326552
	GOTERM_MF_FAT	GO:0019901~protein kinase binding	11	15.7143	0.000226867	61	731	16917	4.1732	0.0708761	0.0045322	0.00419752
	GOTERM_BP_FAT	GO:0080134~regulation of response to stress	16	22.8571	0.000244858	63	1698	19274	2.88279	0.514899	0.00397289	0.00351815
	GOTERM_BP_FAT	GO:1903047~mitotic cell cycle process	11	15.7143	0.000247895	63	813	19274	4.13936	0.519233	0.00400019	0.00354233
	GOTERM_MF_FAT	GO:0000976~transcription regulatory region sequence-specific DNA binding	16	22.8571	0.000248693	61	1547	16917	2.86829	0.0774249	0.0045322	0.00419752
	GOTERM_MF_FAT	GO:0000975~regulatory region DNA binding	16	22.8571	0.000261267	61	1554	16917	2.85537	0.0811767	0.0045322	0.00419752
	GOTERM_MF_FAT	GO:0044212~transcription regulatory region DNA binding	16	22.8571	0.000261267	61	1554	16917	2.85537	0.0811767	0.0045322	0.00419752
	GOTERM_MF_FAT	GO:0001067~regulatory region nucleic acid binding	16	22.8571	0.000264959	61	1556	16917	2.8517	0.0822757	0.0045322	0.00419752
	GOTERM_BP_FAT	GO:0045596~negative regulation of cell differentiation	11	15.7143	0.000281458	63	826	19274	4.07421	0.564624	0.0045171	0.00400007
	GOTERM_BP_FAT	GO:0001934~positive regulation of protein phosphorylation	12	17.1429	0.000283652	63	990	19274	3.70832	0.567437	0.0045277	0.00400946
	GOTERM_BP_FAT	GO:0043542~endothelial cell migration	7	10	0.000287652	63	282	19274	7.59417	0.572519	0.00456686	0.00404414
	GOTERM_CC_FAT	GO:0044427~chromosomal part	16	22.8571	0.00029477	58	1735	17668	2.80918	0.061971	0.0206057	0.0202259
	GOTERM_BP_FAT	GO:1902531~regulation of intracellular signal transduction	17	24.2857	0.000310704	63	1936	19274	2.68643	0.600668	0.00490646	0.00434487
	GOTERM_BP_FAT	GO:0034097~response to cytokine	12	17.1429	0.000317202	63	1003	19274	3.66026	0.608263	0.00498244	0.00441215
	GOTERM_BP_FAT	GO:1901701~cellular response to oxygen-containing compound	13	18.5714	0.000319708	63	1177	19274	3.37908	0.611153	0.00499523	0.00442348
	GOTERM_BP_FAT	GO:0007623~circadian rhythm	6	8.57143	0.000336946	63	187	19274	9.81614	0.630464	0.00523686	0.00463745
	GOTERM_BP_FAT	GO:0045639~positive regulation of myeloid cell differentiation	5	7.14286	0.000350884	63	104	19274	14.7085	0.645375	0.00542493	0.00480399
	GOTERM_BP_FAT	GO:1902107~positive regulation of leukocyte differentiation	6	8.57143	0.000353818	63	189	19274	9.71227	0.648436	0.00544179	0.00481892
	GOTERM_BP_FAT	GO:0007178~transmembrane receptor protein serine/threonine kinase signaling pathway	8	11.4286	0.000356434	63	414	19274	5.91182	0.651144	0.00545363	0.00482941
	GOTERM_CC_FAT	GO:0005654~nucleoplasm	27	38.5714	0.000379829	58	4313	17668	1.90697	0.0791321	0.0206057	0.0202259
	GOTERM_BP_FAT	GO:0016477~cell migration	15	21.4286	0.000405213	63	1582	19274	2.90079	0.697973	0.00613637	0.005434
	GOTERM_MF_FAT	GO:0000977~RNA polymerase II regulatory region sequence-specific DNA binding	15	21.4286	0.00042301	61	1445	16917	2.87884	0.128103	0.00654659	0.00606315
	GOTERM_MF_FAT	GO:0001012~RNA polymerase II regulatory region DNA binding	15	21.4286	0.00042301	61	1445	16917	2.87884	0.128103	0.00654659	0.00606315
	GOTERM_BP_FAT	GO:0002683~negative regulation of immune system process	9	12.8571	0.000435715	63	565	19274	4.87332	0.724008	0.00653531	0.00578728
	GOTERM_MF_FAT	GO:0061629~RNA polymerase II sequence-specific DNA binding transcription factor binding	6	8.57143	0.000461529	61	182	16917	9.14268	0.138922	0.00681805	0.00631456
	GOTERM_BP_FAT	GO:0030334~regulation of cell migration	12	17.1429	0.000471739	63	1051	19274	3.49309	0.75188	0.00703558	0.00623028
	GOTERM_BP_FAT	GO:0000079~regulation of cyclin-dependent protein serine/threonine kinase activity	5	7.14286	0.00051384	63	115	19274	13.3016	0.78091	0.0075491	0.00668503
	GOTERM_BP_FAT	GO:1901698~response to nitrogen compound	12	17.1429	0.00053143	63	1066	19274	3.44394	0.792009	0.00776888	0.00687965
	GOTERM_BP_FAT	GO:0006401~RNA catabolic process	6	8.57143	0.000536009	63	207	19274	8.86772	0.794805	0.00779721	0.00690474
	GOTERM_BP_FAT	GO:0071345~cellular response to cytokine stimulus	11	15.7143	0.000544466	63	898	19274	3.74755	0.79987	0.00788141	0.0069793
	GOTERM_BP_FAT	GO:1904029~regulation of cyclin-dependent protein kinase activity	5	7.14286	0.000566282	63	118	19274	12.9634	0.812368	0.00815723	0.00722355
	GOTERM_BP_FAT	GO:0051674~localization of cell	16	22.8571	0.000586568	63	1842	19274	2.65743	0.823287	0.0083678	0.00741002
	GOTERM_BP_FAT	GO:0048870~cell motility	16	22.8571	0.000586568	63	1842	19274	2.65743	0.823287	0.0083678	0.00741002
	GOTERM_BP_FAT	GO:0010243~response to organonitrogen compound	11	15.7143	0.00060891	63	911	19274	3.69407	0.83458	0.00864476	0.00765528
	GOTERM_BP_FAT	GO:0031401~positive regulation of protein modification process	13	18.5714	0.000621229	63	1267	19274	3.13905	0.840495	0.00877746	0.00777279
	GOTERM_BP_FAT	GO:0070371~ERK1 and ERK2 cascade	7	10	0.000640091	63	328	19274	6.52913	0.849145	0.00895825	0.00793289
	GOTERM_BP_FAT	GO:0048608~reproductive structure development	8	11.4286	0.000650674	63	458	19274	5.34387	0.853791	0.00905838	0.00802156
	GOTERM_BP_FAT	GO:0010646~regulation of cell communication	24	34.2857	0.000653381	63	3666	19274	2.00286	0.854956	0.00905838	0.00802156
	GOTERM_BP_FAT	GO:0040011~locomotion	17	24.2857	0.000678217	63	2076	19274	2.50526	0.865223	0.00935876	0.00828756
	GOTERM_BP_FAT	GO:0061458~reproductive system development	8	11.4286	0.0006849	63	462	19274	5.2976	0.867859	0.00940702	0.0083303
	GOTERM_BP_FAT	GO:0045619~regulation of lymphocyte differentiation	6	8.57143	0.000691716	63	219	19274	8.38182	0.870495	0.00942703	0.00834801
	GOTERM_BP_FAT	GO:0034655~nucleobase-containing compound catabolic process	7	10	0.000692742	63	333	19274	6.4311	0.870887	0.00942703	0.00834801
	GOTERM_MF_FAT	GO:0001085~RNA polymerase II transcription factor binding	6	8.57143	0.000740579	61	202	16917	8.23746	0.213401	0.0104647	0.00969192
	GOTERM_BP_FAT	GO:0023051~regulation of signaling	24	34.2857	0.000753089	63	3702	19274	1.98338	0.891983	0.010166	0.0090024
	GOTERM_BP_FAT	GO:0002682~regulation of immune system process	15	21.4286	0.00075393	63	1683	19274	2.72671	0.892251	0.010166	0.0090024
	GOTERM_BP_FAT	GO:2000145~regulation of cell motility	12	17.1429	0.000766844	63	1114	19274	3.29555	0.896287	0.0102703	0.00909473
	GOTERM_BP_FAT	GO:0002761~regulation of myeloid leukocyte differentiation	5	7.14286	0.000768617	63	128	19274	11.9506	0.896829	0.0102703	0.00909473
	GOTERM_BP_FAT	GO:1901700~response to oxygen-containing compound	15	21.4286	0.000818233	63	1697	19274	2.70421	0.910905	0.0108385	0.00959797
	GOTERM_BP_FAT	GO:0071396~cellular response to lipid	9	12.8571	0.000818488	63	622	19274	4.42673	0.910972	0.0108385	0.00959797
	GOTERM_BP_FAT	GO:0033993~response to lipid	11	15.7143	0.000827951	63	948	19274	3.5499	0.913428	0.0109149	0.00966558
	GOTERM_BP_FAT	GO:0009966~regulation of signal transduction	22	31.4286	0.000855385	63	3251	19274	2.07032	0.920173	0.0112265	0.00994147
	GOTERM_CC_FAT	GO:0005694~chromosome	16	22.8571	0.000876998	58	1922	17668	2.53586	0.173365	0.0377952	0.0370985
	GOTERM_BP_FAT	GO:0048545~response to steroid hormone	7	10	0.000884108	63	349	19274	6.13626	0.926672	0.0115372	0.0102166
	GOTERM_BP_FAT	GO:0000956~nuclear-transcribed mRNA catabolic process	5	7.14286	0.000886874	63	133	19274	11.5014	0.927269	0.0115372	0.0102166
	GOTERM_BP_FAT	GO:0051240~positive regulation of multicellular organismal process	16	22.8571	0.000938966	63	1927	19274	2.54021	0.937651	0.0121613	0.0107693
	GOTERM_BP_FAT	GO:0001667~ameboidal-type cell migration	8	11.4286	0.000943819	63	488	19274	5.01535	0.938539	0.0121707	0.0107777
	GOTERM_BP_FAT	GO:0009896~positive regulation of catabolic process	8	11.4286	0.00100147	63	493	19274	4.96449	0.948172	0.0127472	0.0112881
	GOTERM_BP_FAT	GO:0045444~fat cell differentiation	6	8.57143	0.00102351	63	239	19274	7.68041	0.951442	0.0129718	0.011487
	GOTERM_CC_FAT	GO:0090575~RNA polymerase II transcription factor complex	6	8.57143	0.00104503	58	240	17668	7.61552	0.202991	0.0377952	0.0370985
	GOTERM_BP_FAT	GO:0007265~Ras protein signal transduction	7	10	0.00106773	63	362	19274	5.9159	0.957394	0.0134744	0.0119321
	GOTERM_BP_FAT	GO:0022603~regulation of anatomical structure morphogenesis	12	17.1429	0.00116197	63	1172	19274	3.13246	0.967757	0.0146013	0.0129301
	GOTERM_BP_FAT	GO:0040012~regulation of locomotion	12	17.1429	0.00119452	63	1176	19274	3.1218	0.970716	0.0149467	0.0132359
	GOTERM_BP_FAT	GO:0051384~response to glucocorticoid	5	7.14286	0.00128555	63	147	19274	10.406	0.977628	0.0159505	0.0141248
	GOTERM_BP_FAT	GO:0007155~cell adhesion	14	20	0.00139502	63	1588	19274	2.69717	0.983817	0.0171135	0.0151547
	GOTERM_BP_FAT	GO:0051270~regulation of cellular component movement	12	17.1429	0.00139667	63	1199	19274	3.06192	0.983895	0.0171135	0.0151547
	GOTERM_BP_FAT	GO:0022414~reproductive process	14	20	0.0014273	63	1592	19274	2.6904	0.98529	0.0173507	0.0153647
	GOTERM_BP_FAT	GO:0000003~reproduction	14	20	0.00145192	63	1595	19274	2.68534	0.986324	0.0174917	0.0154896
	GOTERM_BP_FAT	GO:0022610~biological adhesion	14	20	0.00145192	63	1595	19274	2.68534	0.986324	0.0174917	0.0154896
	GOTERM_BP_FAT	GO:0046700~heterocycle catabolic process	7	10	0.00146307	63	385	19274	5.56248	0.986768	0.0174917	0.0154896
	GOTERM_BP_FAT	GO:0051098~regulation of binding	7	10	0.00146307	63	385	19274	5.56248	0.986768	0.0174917	0.0154896
	GOTERM_BP_FAT	GO:0007167~enzyme linked receptor protein signaling pathway	11	15.7143	0.00149553	63	1025	19274	3.28322	0.987979	0.0177362	0.0157061
	GOTERM_BP_FAT	GO:0044270~cellular nitrogen compound catabolic process	7	10	0.00150211	63	387	19274	5.53374	0.988211	0.0177429	0.015712
	GOTERM_BP_FAT	GO:0030155~regulation of cell adhesion	10	14.2857	0.00152825	63	852	19274	3.5908	0.989088	0.0179798	0.0159218
	GOTERM_BP_FAT	GO:0001890~placenta development	5	7.14286	0.00156234	63	155	19274	9.86892	0.990135	0.0181638	0.0160847
	GOTERM_BP_FAT	GO:0051051~negative regulation of transport	8	11.4286	0.00165529	63	538	19274	4.54924	0.992507	0.0191689	0.0169749
	GOTERM_BP_FAT	GO:0019439~aromatic compound catabolic process	7	10	0.00179808	63	401	19274	5.34054	0.995089	0.0206604	0.0182956
	GOTERM_BP_FAT	GO:0009605~response to external stimulus	19	27.1429	0.00181754	63	2729	19274	2.13001	0.995364	0.0208031	0.018422
	GOTERM_BP_FAT	GO:0045765~regulation of angiogenesis	7	10	0.00186689	63	404	19274	5.30088	0.995994	0.0212855	0.0188492
	GOTERM_BP_FAT	GO:0001701~in utero embryonic development	7	10	0.00191387	63	406	19274	5.27477	0.996514	0.0217372	0.0192492
	GOTERM_BP_FAT	GO:0071560~cellular response to transforming growth factor beta stimulus	6	8.57143	0.00199272	63	278	19274	6.60295	0.99724	0.022546	0.0199653
	GOTERM_BP_FAT	GO:0051100~negative regulation of binding	5	7.14286	0.00205164	63	167	19274	9.15978	0.997681	0.0230448	0.0204071
	GOTERM_BP_FAT	GO:0034612~response to tumor necrosis factor	6	8.57143	0.00205589	63	280	19274	6.55578	0.99771	0.0230448	0.0204071
	GOTERM_BP_FAT	GO:0031331~positive regulation of cellular catabolic process	7	10	0.00206022	63	412	19274	5.19795	0.997739	0.0230448	0.0204071
	GOTERM_BP_FAT	GO:0006928~movement of cell or subcellular component	17	24.2857	0.00208619	63	2306	19274	2.25539	0.997907	0.0232472	0.0205863
	GOTERM_BP_FAT	GO:0071559~response to transforming growth factor beta	6	8.57143	0.00218662	63	284	19274	6.46345	0.998445	0.0241839	0.0214158
	GOTERM_BP_FAT	GO:0045930~negative regulation of mitotic cell cycle	6	8.57143	0.00222024	63	285	19274	6.44077	0.998592	0.0244537	0.0216548
	GOTERM_BP_FAT	GO:0022402~cell cycle process	12	17.1429	0.00223409	63	1272	19274	2.88619	0.998649	0.0244537	0.0216548
	GOTERM_BP_FAT	GO:0031960~response to corticosteroid	5	7.14286	0.00223586	63	171	19274	8.94551	0.998656	0.0244537	0.0216548
	GOTERM_BP_FAT	GO:0043534~blood vessel endothelial cell migration	5	7.14286	0.00243121	63	175	19274	8.74104	0.999246	0.0264922	0.0234599
	GOTERM_BP_FAT	GO:0010035~response to inorganic substance	8	11.4286	0.00245722	63	577	19274	4.24175	0.999302	0.0265978	0.0235534
	GOTERM_BP_FAT	GO:0030098~lymphocyte differentiation	7	10	0.00246322	63	427	19274	5.01535	0.999314	0.0265978	0.0235534
	GOTERM_BP_FAT	GO:0006974~cellular response to DNA damage stimulus	10	14.2857	0.00246793	63	914	19274	3.34723	0.999324	0.0265978	0.0235534
	GOTERM_BP_FAT	GO:0071456~cellular response to hypoxia	5	7.14286	0.00253316	63	177	19274	8.64227	0.999443	0.0272016	0.0240881
	GOTERM_BP_FAT	GO:0009894~regulation of catabolic process	10	14.2857	0.00269424	63	926	19274	3.30385	0.999654	0.0288264	0.0255269
	GOTERM_BP_FAT	GO:0010632~regulation of epithelial cell migration	6	8.57143	0.00273142	63	299	19274	6.13919	0.99969	0.0291187	0.0257858
	GOTERM_BP_FAT	GO:0009887~animal organ morphogenesis	11	15.7143	0.00277745	63	1115	19274	3.01821	0.99973	0.0295029	0.026126
	GOTERM_BP_FAT	GO:1901361~organic cyclic compound catabolic process	7	10	0.00279462	63	438	19274	4.8894	0.999743	0.0295789	0.0261933
	GOTERM_BP_FAT	GO:0001503~ossification	7	10	0.00289057	63	441	19274	4.85614	0.999807	0.0303767	0.0268997
	GOTERM_CC_FAT	GO:0005667~transcription factor complex	7	10	0.00292583	58	442	17668	4.82431	0.470507	0.0907008	0.0890289
	GOTERM_BP_FAT	GO:0031329~regulation of cellular catabolic process	9	12.8571	0.00294681	63	762	19274	3.61342	0.999836	0.0308579	0.0273259
	GOTERM_BP_FAT	GO:0036294~cellular response to decreased oxygen levels	5	7.14286	0.00297044	63	185	19274	8.26855	0.999847	0.0309954	0.0274477
	GOTERM_BP_FAT	GO:0097193~intrinsic apoptotic signaling pathway	6	8.57143	0.0030168	63	306	19274	5.99876	0.999867	0.0312698	0.0276906
	GOTERM_BP_FAT	GO:0043066~negative regulation of apoptotic process	10	14.2857	0.00302143	63	942	19274	3.24773	0.999869	0.0312698	0.0276906
	GOTERM_BP_FAT	GO:0043409~negative regulation of MAPK cascade	5	7.14286	0.0030285	63	186	19274	8.2241	0.999872	0.0312698	0.0276906
	GOTERM_BP_FAT	GO:0043433~negative regulation of sequence-specific DNA binding transcription factor activity	5	7.14286	0.00314694	63	188	19274	8.13661	0.99991	0.0322851	0.0285897
	GOTERM_BP_FAT	GO:0051249~regulation of lymphocyte activation	8	11.4286	0.00316869	63	604	19274	4.05214	0.999915	0.0323776	0.0286717
	GOTERM_BP_FAT	GO:0060485~mesenchyme development	6	8.57143	0.00318926	63	310	19274	5.92135	0.99992	0.0324754	0.0287583
	GOTERM_BP_FAT	GO:0007264~small GTPase mediated signal transduction	7	10	0.00326366	63	452	19274	4.73795	0.999936	0.0331189	0.0293281
	GOTERM_BP_FAT	GO:1900180~regulation of protein localization to nucleus	5	7.14286	0.00339325	63	192	19274	7.9671	0.999956	0.0342965	0.0303709
	GOTERM_BP_FAT	GO:0040007~growth	10	14.2857	0.00340293	63	959	19274	3.19016	0.999958	0.0342965	0.0303709
	GOTERM_BP_FAT	GO:1903533~regulation of protein targeting	5	7.14286	0.00345682	63	193	19274	7.92582	0.999964	0.0347211	0.0307469
	GOTERM_BP_FAT	GO:0043069~negative regulation of programmed cell death	10	14.2857	0.00354635	63	965	19274	3.17033	0.999972	0.0354995	0.0314362
	GOTERM_BP_FAT	GO:1903311~regulation of mRNA metabolic process	5	7.14286	0.00378689	63	198	19274	7.72567	0.999986	0.0374003	0.0331195
	GOTERM_BP_FAT	GO:0031099~regeneration	5	7.14286	0.00385538	63	199	19274	7.68685	0.999989	0.0379498	0.0336061
	GOTERM_BP_FAT	GO:0048568~embryonic organ development	7	10	0.00395049	63	470	19274	4.5565	0.999992	0.0387568	0.0343207
	GOTERM_BP_FAT	GO:0060341~regulation of cellular localization	10	14.2857	0.00400549	63	983	19274	3.11227	0.999993	0.039037	0.0345688
	GOTERM_BP_FAT	GO:0071453~cellular response to oxygen levels	5	7.14286	0.0040659	63	202	19274	7.57269	0.999994	0.0394954	0.0349747
	GOTERM_BP_FAT	GO:0071496~cellular response to external stimulus	6	8.57143	0.00432207	63	333	19274	5.51237	0.999997	0.0417094	0.0369353
	GOTERM_BP_FAT	GO:0002684~positive regulation of immune system process	11	15.7143	0.004527	63	1194	19274	2.81851	0.999998	0.0434034	0.0384354
	GOTERM_BP_FAT	GO:0031667~response to nutrient levels	7	10	0.00483395	63	490	19274	4.37052	0.999999	0.0460473	0.0407767
	GOTERM_BP_FAT	GO:0000082~G1/S transition of mitotic cell cycle	5	7.14286	0.00490431	63	213	19274	7.18161	1	0.046418	0.041105
	GOTERM_BP_FAT	GO:2000377~regulation of reactive oxygen species metabolic process	5	7.14286	0.00490431	63	213	19274	7.18161	1	0.046418	0.041105
	GOTERM_BP_FAT	GO:0001775~cell activation	11	15.7143	0.00494129	63	1209	19274	2.78354	1	0.0466186	0.0412827
	GOTERM_BP_FAT	GO:0044744~protein targeting to nucleus	5	7.14286	0.00523595	63	217	19274	7.04923	1	0.0489296	0.0433292
	GOTERM_BP_FAT	GO:1902593~single-organism nuclear import	5	7.14286	0.00523595	63	217	19274	7.04923	1	0.0489296	0.0433292
	GOTERM_BP_FAT	GO:0006606~protein import into nucleus	5	7.14286	0.00523595	63	217	19274	7.04923	1	0.0489296	0.0433292
	GOTERM_BP_FAT	GO:0042594~response to starvation	5	7.14286	0.00540728	63	219	19274	6.98485	1	0.0502129	0.0444656
	GOTERM_BP_FAT	GO:0044772~mitotic cell cycle phase transition	7	10	0.00548157	63	503	19274	4.25757	1	0.0507432	0.0449351
	GOTERM_BP_FAT	GO:0034504~protein localization to nucleus	6	8.57143	0.00551954	63	353	19274	5.20005	1	0.050935	0.045105
	GOTERM_BP_FAT	GO:0051170~nuclear import	5	7.14286	0.00567127	63	222	19274	6.89046	1	0.0518491	0.0459145
	GOTERM_BP_FAT	GO:0044702~single organism reproductive process	12	17.1429	0.00579225	63	1441	19274	2.5477	1	0.0526292	0.0466053
	GOTERM_BP_FAT	GO:0071229~cellular response to acid chemical	5	7.14286	0.00585198	63	224	19274	6.82894	1	0.0530088	0.0469415
	GOTERM_BP_FAT	GO:0090287~regulation of cellular response to growth factor stimulus	6	8.57143	0.00612848	63	362	19274	5.07077	1	0.0546902	0.0484303
	GOTERM_BP_FAT	GO:0050679~positive regulation of epithelial cell proliferation	5	7.14286	0.00613019	63	227	19274	6.73869	1	0.0546902	0.0484303
	GOTERM_BP_FAT	GO:0032872~regulation of stress-activated MAPK cascade	5	7.14286	0.00622485	63	228	19274	6.70913	1	0.0553674	0.0490301
	GOTERM_BP_FAT	GO:1901652~response to peptide	7	10	0.00630572	63	518	19274	4.13428	1	0.0559183	0.0495179
	GOTERM_BP_FAT	GO:0009991~response to extracellular stimulus	7	10	0.00636371	63	519	19274	4.12631	1	0.0562636	0.0498236
	GOTERM_BP_FAT	GO:0070302~regulation of stress-activated protein kinase signaling cascade	5	7.14286	0.00651468	63	231	19274	6.622	1	0.0573314	0.0507692
	GOTERM_BP_FAT	GO:0045321~leukocyte activation	10	14.2857	0.00652331	63	1060	19274	2.88619	1	0.0573314	0.0507692
	GOTERM_BP_FAT	GO:0001101~response to acid chemical	6	8.57143	0.0065599	63	368	19274	4.9881	1	0.0574818	0.0509025
	GOTERM_BP_FAT	GO:0032844~regulation of homeostatic process	7	10	0.00671987	63	525	19274	4.07915	1	0.058364	0.0516837
	GOTERM_BP_FAT	GO:0010594~regulation of endothelial cell migration	5	7.14286	0.00691489	63	235	19274	6.50929	1	0.0598334	0.0529849
	GOTERM_BP_FAT	GO:0002694~regulation of leukocyte activation	8	11.4286	0.00692957	63	698	19274	3.50644	1	0.0598334	0.0529849
	GOTERM_BP_FAT	GO:0060548~negative regulation of cell death	10	14.2857	0.00713195	63	1075	19274	2.84592	1	0.0614013	0.0543733
	GOTERM_BP_FAT	GO:0046649~lymphocyte activation	9	12.8571	0.00739277	63	889	19274	3.09722	1	0.0634617	0.0561979
	GOTERM_BP_FAT	GO:0006913~nucleocytoplasmic transport	6	8.57143	0.00773128	63	383	19274	4.79274	1	0.0661753	0.0586008
	GOTERM_BP_FAT	GO:1904018~positive regulation of vasculature development	5	7.14286	0.00776357	63	243	19274	6.29499	1	0.0662596	0.0586755
	GOTERM_BP_FAT	GO:0051169~nuclear transport	6	8.57143	0.00781423	63	384	19274	4.78026	1	0.0664997	0.0588882
	GOTERM_BP_FAT	GO:0051128~regulation of cellular component organization	18	25.7143	0.00786445	63	2876	19274	1.91476	1	0.0667348	0.0590964
	GOTERM_BP_FAT	GO:0061061~muscle structure development	8	11.4286	0.00809926	63	719	19274	3.40402	1	0.0683346	0.0605131
	GOTERM_MF_FAT	GO:0003676~nucleic acid binding	26	37.1429	0.00832226	61	4514	16917	1.59737	0.93331	0.0965977	0.0894643
	GOTERM_BP_FAT	GO:0071356~cellular response to tumor necrosis factor	5	7.14286	0.00856028	63	250	19274	6.11873	1	0.0712071	0.0630567
	GOTERM_BP_FAT	GO:0008544~epidermis development	6	8.57143	0.00858894	63	393	19274	4.67079	1	0.0712448	0.0630901
	GOTERM_BP_FAT	GO:1901699~cellular response to nitrogen compound	8	11.4286	0.00864309	63	728	19274	3.36194	1	0.0714931	0.06331
	GOTERM_BP_FAT	GO:1902533~positive regulation of intracellular signal transduction	10	14.2857	0.00882123	63	1112	19274	2.75123	1	0.0727628	0.0644344
	GOTERM_BP_FAT	GO:0010564~regulation of cell cycle process	8	11.4286	0.00889329	63	732	19274	3.34357	1	0.0731528	0.0647798
	GOTERM_BP_FAT	GO:0044770~cell cycle phase transition	7	10	0.00924531	63	562	19274	3.8106	1	0.0756272	0.0669709
	GOTERM_BP_FAT	GO:0042110~T cell activation	7	10	0.00947627	63	565	19274	3.79036	1	0.0773023	0.0684543
	GOTERM_BP_FAT	GO:0009913~epidermal cell differentiation	5	7.14286	0.00978883	63	260	19274	5.88339	1	0.0794132	0.0703236
	GOTERM_BP_FAT	GO:0009057~macromolecule catabolic process	11	15.7143	0.0100251	63	1341	19274	2.50955	1	0.0808858	0.0716276
	GOTERM_BP_FAT	GO:0032102~negative regulation of response to external stimulus	6	8.57143	0.0104988	63	413	19274	4.4446	1	0.0843178	0.0746668
	GOTERM_BP_FAT	GO:0050865~regulation of cell activation	8	11.4286	0.0105085	63	756	19274	3.23742	1	0.0843178	0.0746668
	GOTERM_BP_FAT	GO:0071705~nitrogen compound transport	15	21.4286	0.0105362	63	2242	19274	2.04685	1	0.0843178	0.0746668
	GOTERM_CC_FAT	GO:0036464~cytoplasmic ribonucleoprotein granule	5	7.14286	0.0106259	58	266	17668	5.72595	0.901546	0.288228	0.282915
	GOTERM_BP_FAT	GO:0051223~regulation of protein transport	7	10	0.0110362	63	584	19274	3.66705	1	0.0878436	0.0777891
	GOTERM_BP_FAT	GO:0030335~positive regulation of cell migration	7	10	0.0113866	63	588	19274	3.6421	1	0.0899056	0.079615
	GOTERM_BP_FAT	GO:0032101~regulation of response to external stimulus	9	12.8571	0.0114665	63	960	19274	2.86815	1	0.0902945	0.0799594
	GOTERM_MF_FAT	GO:0019887~protein kinase regulator activity	5	7.14286	0.0115741	61	248	16917	5.59129	0.976991	0.12971	0.120131
	GOTERM_BP_FAT	GO:0098602~single organism cell adhesion	8	11.4286	0.0116986	63	772	19274	3.17033	1	0.0918775	0.0813612
	GOTERM_BP_FAT	GO:0003006~developmental process involved in reproduction	8	11.4286	0.0117761	63	773	19274	3.16623	1	0.092241	0.0816831
	GOTERM_BP_FAT	GO:0043434~response to peptide hormone	6	8.57143	0.0121101	63	428	19274	4.28883	1	0.0941079	0.0833364
	GOTERM_BP_FAT	GO:0032868~response to insulin	5	7.14286	0.0122789	63	278	19274	5.50246	1	0.0949206	0.084056
	GOTERM_BP_FAT	GO:0071417~cellular response to organonitrogen compound	7	10	0.0124852	63	600	19274	3.56926	1	0.096126	0.0851235
	GOTERM_BP_FAT	GO:0060537~muscle tissue development	6	8.57143	0.0126827	63	433	19274	4.2393	1	0.0972776	0.0861432
	GOTERM_BP_FAT	GO:0044843~cell cycle G1/S phase transition	5	7.14286	0.0130364	63	283	19274	5.40524	1	0.0997316	0.0883163
	GOTERM_CC_FAT	GO:0035770~ribonucleoprotein granule	5	7.14286	0.0132518	58	284	17668	5.36304	0.944693	0.319515	0.313625
	GOTERM_BP_FAT	GO:0033157~regulation of intracellular protein transport	5	7.14286	0.0136634	63	287	19274	5.3299	1	0.10399	0.0920872
	GOTERM_BP_FAT	GO:0017038~protein import	5	7.14286	0.0138231	63	288	19274	5.3114	1	0.104935	0.0929242
	GOTERM_BP_FAT	GO:2000147~positive regulation of cell motility	7	10	0.0139615	63	615	19274	3.4822	1	0.105379	0.0933175
	GOTERM_BP_FAT	GO:0010948~negative regulation of cell cycle process	5	7.14286	0.013984	63	289	19274	5.29302	1	0.105379	0.0933175
	GOTERM_BP_FAT	GO:0090087~regulation of peptide transport	7	10	0.0140641	63	616	19274	3.47655	1	0.105409	0.0933443
	GOTERM_BP_FAT	GO:0070201~regulation of establishment of protein localization	7	10	0.0141672	63	617	19274	3.47092	1	0.105914	0.0937907
	GOTERM_BP_FAT	GO:0032870~cellular response to hormone stimulus	7	10	0.0142709	63	618	19274	3.4653	1	0.106419	0.0942383
	GOTERM_BP_FAT	GO:0048584~positive regulation of response to stimulus	16	22.8571	0.0143882	63	2568	19274	1.90615	1	0.107024	0.0947739
	GOTERM_BP_FAT	GO:0048732~gland development	6	8.57143	0.0147669	63	450	19274	4.07915	1	0.10929	0.0967809
	GOTERM_BP_FAT	GO:0072593~reactive oxygen species metabolic process	5	7.14286	0.0149746	63	295	19274	5.18536	1	0.110274	0.0976524
	GOTERM_BP_FAT	GO:0030217~T cell differentiation	5	7.14286	0.0149746	63	295	19274	5.18536	1	0.110274	0.0976524
	GOTERM_BP_FAT	GO:0040017~positive regulation of locomotion	7	10	0.0158902	63	633	19274	3.38318	1	0.115861	0.1026
	GOTERM_BP_FAT	GO:0051272~positive regulation of cellular component movement	7	10	0.0158902	63	633	19274	3.38318	1	0.115861	0.1026
	GOTERM_MF_FAT	GO:0019207~kinase regulator activity	5	7.14286	0.0163506	61	275	16917	5.04232	0.995211	0.169845	0.157303
	GOTERM_MF_FAT	GO:0046983~protein dimerization activity	10	14.2857	0.0167232	61	1122	16917	2.47173	0.995764	0.169845	0.157303
	GOTERM_BP_FAT	GO:0006979~response to oxidative stress	6	8.57143	0.0167882	63	465	19274	3.94757	1	0.121509	0.107601
	GOTERM_BP_FAT	GO:0034599~cellular response to oxidative stress	5	7.14286	0.0170868	63	307	19274	4.98268	1	0.123367	0.109247
	GOTERM_BP_FAT	GO:0051049~regulation of transport	13	18.5714	0.0173619	63	1910	19274	2.08229	1	0.125048	0.110735
	GOTERM_BP_FAT	GO:0007162~negative regulation of cell adhesion	5	7.14286	0.018401	63	314	19274	4.8716	1	0.130935	0.115948
	GOTERM_BP_FAT	GO:0090092~regulation of transmembrane receptor protein serine/threonine kinase signaling pathway	5	7.14286	0.018401	63	314	19274	4.8716	1	0.130935	0.115948
	GOTERM_BP_FAT	GO:0051129~negative regulation of cellular component organization	8	11.4286	0.0189428	63	850	19274	2.8794	1	0.134467	0.119076
	GOTERM_BP_FAT	GO:0050727~regulation of inflammatory response	6	8.57143	0.0191397	63	481	19274	3.81626	1	0.135214	0.119737
	GOTERM_BP_FAT	GO:0007568~aging	5	7.14286	0.0203853	63	324	19274	4.72124	1	0.142649	0.126322
	GOTERM_BP_FAT	GO:0001666~response to hypoxia	5	7.14286	0.0203853	63	324	19274	4.72124	1	0.142649	0.126322
	GOTERM_BP_FAT	GO:0043009~chordate embryonic development	7	10	0.0208263	63	673	19274	3.1821	1	0.145047	0.128445
	GOTERM_BP_FAT	GO:0009416~response to light stimulus	5	7.14286	0.0212147	63	328	19274	4.66367	1	0.147405	0.130533
	GOTERM_MF_FAT	GO:0003682~chromatin binding	7	10	0.021729	61	617	16917	3.14635	0.999189	0.213998	0.198195
	GOTERM_BP_FAT	GO:0036293~response to decreased oxygen levels	5	7.14286	0.0231562	63	337	19274	4.53912	1	0.157922	0.139847
	GOTERM_MF_FAT	GO:0031625~ubiquitin protein ligase binding	5	7.14286	0.0231798	61	306	16917	4.5315	0.999499	0.221571	0.205209
	GOTERM_BP_FAT	GO:0016337~single organismal cell-cell adhesion	7	10	0.0232104	63	690	19274	3.1037	1	0.157927	0.139851
	GOTERM_BP_FAT	GO:0043410~positive regulation of MAPK cascade	6	8.57143	0.0235842	63	508	19274	3.61342	1	0.159735	0.141451
	GOTERM_BP_FAT	GO:0070727~cellular macromolecule localization	13	18.5714	0.02374	63	1996	19274	1.99257	1	0.160422	0.14206
	GOTERM_BP_FAT	GO:0009792~embryo development ending in birth or egg hatching	7	10	0.0239454	63	695	19274	3.08137	1	0.16144	0.142962
	GOTERM_MF_FAT	GO:1901363~heterocyclic compound binding	32	45.7143	0.025573	61	6509	16917	1.36342	0.999774	0.237464	0.219928
	GOTERM_BP_FAT	GO:0032496~response to lipopolysaccharide	5	7.14286	0.027112	63	354	19274	4.32114	1	0.179914	0.159321
	GOTERM_MF_FAT	GO:0044389~ubiquitin-like protein ligase binding	5	7.14286	0.0281117	61	325	16917	4.26658	0.999903	0.253786	0.235045
	GOTERM_BP_FAT	GO:0022407~regulation of cell-cell adhesion	6	8.57143	0.028255	63	533	19274	3.44394	1	0.185828	0.164558
	GOTERM_BP_FAT	GO:0006259~DNA metabolic process	9	12.8571	0.0296768	63	1145	19274	2.40474	1	0.191344	0.169443
	GOTERM_BP_FAT	GO:0070482~response to oxygen levels	5	7.14286	0.0301348	63	366	19274	4.17946	1	0.193874	0.171683
	GOTERM_BP_FAT	GO:0032880~regulation of protein localization	8	11.4286	0.0305537	63	939	19274	2.60649	1	0.196141	0.173691
	GOTERM_BP_FAT	GO:0001655~urogenital system development	5	7.14286	0.0306573	63	368	19274	4.15675	1	0.19638	0.173902
	GOTERM_MF_FAT	GO:0097159~organic cyclic compound binding	32	45.7143	0.0306954	61	6592	16917	1.34625	0.999959	0.267424	0.247676
	GOTERM_BP_FAT	GO:0002009~morphogenesis of an epithelium	6	8.57143	0.0330412	63	556	19274	3.30147	1	0.208254	0.184417
	GOTERM_BP_FAT	GO:0002237~response to molecule of bacterial origin	5	7.14286	0.0330752	63	377	19274	4.05751	1	0.208254	0.184417
	GOTERM_BP_FAT	GO:0030336~negative regulation of cell migration	5	7.14286	0.0333506	63	378	19274	4.04678	1	0.209541	0.185557
	GOTERM_BP_FAT	GO:0035239~tube morphogenesis	5	7.14286	0.0339055	63	380	19274	4.02548	1	0.212125	0.187845
	GOTERM_BP_FAT	GO:0045787~positive regulation of cell cycle	5	7.14286	0.0341849	63	381	19274	4.01491	1	0.213421	0.188993
	GOTERM_BP_FAT	GO:0006605~protein targeting	6	8.57143	0.0350447	63	565	19274	3.24888	1	0.217226	0.192362
	GOTERM_BP_FAT	GO:0050863~regulation of T cell activation	5	7.14286	0.0358901	63	387	19274	3.95267	1	0.218974	0.19391
	GOTERM_BP_FAT	GO:1901990~regulation of mitotic cell cycle phase transition	5	7.14286	0.0373483	63	392	19274	3.90225	1	0.226467	0.200546
	GOTERM_BP_FAT	GO:2000146~negative regulation of cell motility	5	7.14286	0.037644	63	393	19274	3.89232	1	0.226863	0.200896
	GOTERM_BP_FAT	GO:0051052~regulation of DNA metabolic process	6	8.57143	0.0397641	63	585	19274	3.13781	1	0.237219	0.210067
	GOTERM_BP_FAT	GO:1903827~regulation of cellular protein localization	6	8.57143	0.0397641	63	585	19274	3.13781	1	0.237219	0.210067
	GOTERM_BP_FAT	GO:0060284~regulation of cell development	8	11.4286	0.0401159	63	996	19274	2.45732	1	0.237876	0.210649
	GOTERM_BP_FAT	GO:0014706~striated muscle tissue development	5	7.14286	0.0412989	63	405	19274	3.77699	1	0.242939	0.215133
	GOTERM_BP_FAT	GO:0006417~regulation of translation	8	11.4286	0.0431195	63	1012	19274	2.41847	1	0.250654	0.221964
	GOTERM_BP_FAT	GO:0007517~muscle organ development	5	7.14286	0.0451499	63	417	19274	3.6683	1	0.259898	0.23015
	GOTERM_BP_FAT	GO:0051271~negative regulation of cellular component movement	5	7.14286	0.049197	63	429	19274	3.56569	1	0.27992	0.247881
	GOTERM_BP_FAT	GO:1903037~regulation of leukocyte cell-cell adhesion	5	7.14286	0.0495431	63	430	19274	3.5574	1	0.281348	0.249145
	GOTERM_BP_FAT	GO:0007507~heart development	6	8.57143	0.0497629	63	623	19274	2.94642	1	0.282054	0.24977
Cluster 4	GOTERM_BP_FAT	GO:0030334~regulation of cell migration	10	35.7143	5.53865e-06	27	1051	19274	6.79212	0.01152	0.00693338	0.00661506
	GOTERM_BP_FAT	GO:2000145~regulation of cell motility	10	35.7143	8.89456e-06	27	1114	19274	6.40801	0.0184355	0.00693338	0.00661506
	GOTERM_BP_FAT	GO:0040012~regulation of locomotion	10	35.7143	1.37786e-05	27	1176	19274	6.07017	0.0284136	0.00693338	0.00661506
	GOTERM_BP_FAT	GO:0051270~regulation of cellular component movement	10	35.7143	1.61012e-05	27	1199	19274	5.95373	0.0331231	0.00693338	0.00661506
	GOTERM_BP_FAT	GO:0048468~cell development	13	46.4286	1.65791e-05	27	2314	19274	4.0104	0.0340892	0.00693338	0.00661506
	GOTERM_BP_FAT	GO:0048729~tissue morphogenesis	8	28.5714	2.2375e-05	27	672	19274	8.49824	0.0457304	0.00779769	0.00743969
	GOTERM_BP_FAT	GO:0042060~wound healing	7	25	5.05054e-05	27	513	19274	9.74067	0.100269	0.0150867	0.014394
	GOTERM_BP_FAT	GO:0051674~localization of cell	11	39.2857	7.84139e-05	27	1842	19274	4.26296	0.151299	0.0182182	0.0173818
	GOTERM_BP_FAT	GO:0048870~cell motility	11	39.2857	7.84139e-05	27	1842	19274	4.26296	0.151299	0.0182182	0.0173818
	GOTERM_BP_FAT	GO:1901701~cellular response to oxygen-containing compound	9	32.1429	0.000109575	27	1177	19274	5.45851	0.204865	0.0223881	0.0213603
	GOTERM_BP_FAT	GO:0061041~regulation of wound healing	5	17.8571	0.000117776	27	191	19274	18.6872	0.218392	0.0223881	0.0213603
	GOTERM_BP_FAT	GO:0016477~cell migration	10	35.7143	0.000142582	27	1582	19274	4.51234	0.257923	0.0238307	0.0227366
	GOTERM_BP_FAT	GO:0051128~regulation of cellular component organization	13	46.4286	0.000148158	27	2876	19274	3.22673	0.266531	0.0238307	0.0227366
	GOTERM_BP_FAT	GO:0009611~response to wounding	7	25	0.000184259	27	649	19274	7.69948	0.319893	0.0249353	0.0237905
	GOTERM_BP_FAT	GO:0060429~epithelium development	9	32.1429	0.000193268	27	1277	19274	5.03106	0.332594	0.0249353	0.0237905
	GOTERM_BP_FAT	GO:1903034~regulation of response to wounding	5	17.8571	0.000206277	27	221	19274	16.1505	0.350515	0.0249353	0.0237905
	GOTERM_BP_FAT	GO:0040007~growth	8	28.5714	0.00021117	27	959	19274	5.95497	0.357131	0.0249353	0.0237905
	GOTERM_BP_FAT	GO:0040011~locomotion	11	39.2857	0.000214651	27	2076	19274	3.78245	0.361797	0.0249353	0.0237905
	GOTERM_BP_FAT	GO:0070887~cellular response to chemical stimulus	13	46.4286	0.000385225	27	3174	19274	2.92378	0.55338	0.0402753	0.0384262
	GOTERM_BP_FAT	GO:0030855~epithelial cell differentiation	7	25	0.000431165	27	760	19274	6.57495	0.594321	0.0403158	0.0384648
	GOTERM_BP_FAT	GO:0009605~response to external stimulus	12	42.8571	0.000443454	27	2729	19274	3.13896	0.604622	0.0403158	0.0384648
	GOTERM_BP_FAT	GO:0009966~regulation of signal transduction	13	46.4286	0.000483995	27	3251	19274	2.85453	0.636786	0.0421681	0.0402321
	GOTERM_BP_FAT	GO:0006928~movement of cell or subcellular component	11	39.2857	0.000508617	27	2306	19274	3.40519	0.65503	0.0425407	0.0405876
	GOTERM_BP_FAT	GO:1902531~regulation of intracellular signal transduction	10	35.7143	0.000652297	27	1936	19274	3.68725	0.744632	0.0505168	0.0481975
	GOTERM_BP_FAT	GO:0002009~morphogenesis of an epithelium	6	21.4286	0.000780814	27	556	19274	7.70344	0.804872	0.0568858	0.0542741
	GOTERM_BP_FAT	GO:0030155~regulation of cell adhesion	7	25	0.000788947	27	852	19274	5.86498	0.808167	0.0568858	0.0542741
	GOTERM_BP_FAT	GO:0007155~cell adhesion	9	32.1429	0.000845867	27	1588	19274	4.04576	0.829718	0.0587407	0.0560438
	GOTERM_BP_FAT	GO:0022610~biological adhesion	9	32.1429	0.000870857	27	1595	19274	4.028	0.838399	0.0587407	0.0560438
	GOTERM_BP_FAT	GO:0051338~regulation of transferase activity	7	25	0.000973715	27	887	19274	5.63355	0.869711	0.0617473	0.0589125
	GOTERM_BP_FAT	GO:0009892~negative regulation of metabolic process	13	46.4286	0.00098222	27	3506	19274	2.64691	0.872011	0.0617473	0.0589125
	GOTERM_BP_FAT	GO:0030335~positive regulation of cell migration	6	21.4286	0.00100402	27	588	19274	7.2842	0.877723	0.0617473	0.0589125
	GOTERM_BP_FAT	GO:0048646~anatomical structure formation involved in morphogenesis	8	28.5714	0.00110166	27	1261	19274	4.5288	0.900334	0.0658161	0.0627944
	GOTERM_BP_FAT	GO:0010604~positive regulation of macromolecule metabolic process	13	46.4286	0.00116058	27	3570	19274	2.59946	0.911906	0.0662785	0.0632355
	GOTERM_BP_FAT	GO:2000147~positive regulation of cell motility	6	21.4286	0.00122687	27	615	19274	6.96441	0.923326	0.0662785	0.0632355
	GOTERM_BP_FAT	GO:0031325~positive regulation of cellular metabolic process	13	46.4286	0.00127577	27	3607	19274	2.5728	0.93079	0.0662785	0.0632355
	GOTERM_BP_FAT	GO:0071396~cellular response to lipid	6	21.4286	0.00129023	27	622	19274	6.88603	0.932855	0.0662785	0.0632355
	GOTERM_BP_FAT	GO:1901700~response to oxygen-containing compound	9	32.1429	0.00130856	27	1697	19274	3.7859	0.935384	0.0662785	0.0632355
	GOTERM_BP_FAT	GO:0080134~regulation of response to stress	9	32.1429	0.00131359	27	1698	19274	3.78367	0.936062	0.0662785	0.0632355
	GOTERM_BP_FAT	GO:0033993~response to lipid	7	25	0.00137435	27	948	19274	5.27106	0.943703	0.0662785	0.0632355
	GOTERM_BP_FAT	GO:0051272~positive regulation of cellular component movement	6	21.4286	0.00139467	27	633	19274	6.76637	0.946049	0.0662785	0.0632355
	GOTERM_BP_FAT	GO:0040017~positive regulation of locomotion	6	21.4286	0.00139467	27	633	19274	6.76637	0.946049	0.0662785	0.0632355
	GOTERM_BP_FAT	GO:0010646~regulation of cell communication	13	46.4286	0.00147952	27	3666	19274	2.53139	0.954835	0.0682833	0.0651484
	GOTERM_BP_FAT	GO:0031589~cell-substrate adhesion	5	17.8571	0.00150217	27	375	19274	9.51802	0.956929	0.0682833	0.0651484
	GOTERM_BP_FAT	GO:0023051~regulation of signaling	13	46.4286	0.00161692	27	3702	19274	2.50677	0.966134	0.0719357	0.068633
	GOTERM_BP_FAT	GO:0009891~positive regulation of biosynthetic process	10	35.7143	0.00168909	27	2208	19274	3.23302	0.970887	0.0735811	0.0702029
	GOTERM_BP_FAT	GO:0051046~regulation of secretion	6	21.4286	0.00179248	27	670	19274	6.3927	0.976558	0.0760034	0.072514
	GOTERM_BP_FAT	GO:0071495~cellular response to endogenous stimulus	8	28.5714	0.00181739	27	1374	19274	4.15634	0.977751	0.0760034	0.072514
	GOTERM_BP_FAT	GO:0010941~regulation of cell death	9	32.1429	0.001923	27	1801	19274	3.56728	0.982169	0.0771223	0.0735815
	GOTERM_BP_FAT	GO:0031324~negative regulation of cellular metabolic process	12	42.8571	0.00192408	27	3237	19274	2.64635	0.982209	0.0771223	0.0735815
	GOTERM_BP_FAT	GO:0008219~cell death	10	35.7143	0.0019548	27	2254	19274	3.16704	0.983318	0.0771223	0.0735815
	GOTERM_BP_FAT	GO:0035556~intracellular signal transduction	11	39.2857	0.00232298	27	2796	19274	2.80843	0.992291	0.089951	0.0858212
	GOTERM_BP_FAT	GO:0009893~positive regulation of metabolic process	13	46.4286	0.00255206	27	3895	19274	2.38256	0.995232	0.0970247	0.0925702
	GOTERM_BP_FAT	GO:0060548~negative regulation of cell death	7	25	0.00260734	27	1075	19274	4.64834	0.995754	0.0973564	0.0928866
	GOTERM_BP_FAT	GO:0001503~ossification	5	17.8571	0.00271129	27	441	19274	8.09356	0.996585	0.0994614	0.094895
	GOTERM_BP_FAT	GO:0006915~apoptotic process	9	32.1429	0.00298621	27	1930	19274	3.32884	0.998082	0.107658	0.102715
	GOTERM_BP_FAT	GO:0009887~animal organ morphogenesis	7	25	0.00313141	27	1115	19274	4.48158	0.998586	0.110979	0.105884
	GOTERM_BP_FAT	GO:0007389~pattern specification process	5	17.8571	0.0035409	27	475	19274	7.51423	0.999401	0.121378	0.115805
	GOTERM_BP_FAT	GO:0050790~regulation of catalytic activity	9	32.1429	0.00361833	27	1990	19274	3.22848	0.999491	0.122031	0.116429
	GOTERM_BP_FAT	GO:0007166~cell surface receptor signaling pathway	11	39.2857	0.0037796	27	2982	19274	2.63326	0.999637	0.124025	0.118331
	GOTERM_BP_FAT	GO:0032989~cellular component morphogenesis	7	25	0.00379608	27	1159	19274	4.31144	0.99965	0.124025	0.118331
	GOTERM_BP_FAT	GO:0001667~ameboidal-type cell migration	5	17.8571	0.00389944	27	488	19274	7.31406	0.999718	0.125238	0.119488
	GOTERM_BP_FAT	GO:0022603~regulation of anatomical structure morphogenesis	7	25	0.0040114	27	1172	19274	4.26362	0.999777	0.125238	0.119488
	GOTERM_BP_FAT	GO:0010557~positive regulation of macromolecule biosynthetic process	9	32.1429	0.00408295	27	2029	19274	3.16642	0.999808	0.125238	0.119488
	GOTERM_BP_FAT	GO:0009628~response to abiotic stimulus	7	25	0.00421819	27	1184	19274	4.22041	0.999856	0.125238	0.119488
	GOTERM_BP_FAT	GO:0008283~cell proliferation	9	32.1429	0.00424785	27	2042	19274	3.14626	0.999864	0.125238	0.119488
	GOTERM_BP_FAT	GO:0048699~generation of neurons	8	28.5714	0.00431236	27	1600	19274	3.56926	0.999882	0.125238	0.119488
	GOTERM_BP_FAT	GO:0042981~regulation of apoptotic process	8	28.5714	0.00447977	27	1611	19274	3.54489	0.999917	0.128318	0.122427
	GOTERM_BP_FAT	GO:0033554~cellular response to stress	9	32.1429	0.00476012	27	2080	19274	3.08878	0.999954	0.130595	0.1246
	GOTERM_BP_FAT	GO:0048584~positive regulation of response to stimulus	10	35.7143	0.00481848	27	2568	19274	2.7798	0.999959	0.130595	0.1246
	GOTERM_BP_FAT	GO:0012501~programmed cell death	9	32.1429	0.00485956	27	2087	19274	3.07842	0.999962	0.130595	0.1246
	GOTERM_BP_FAT	GO:0050767~regulation of neurogenesis	6	21.4286	0.00490932	27	846	19274	5.06278	0.999966	0.130595	0.1246
	GOTERM_BP_FAT	GO:0043067~regulation of programmed cell death	8	28.5714	0.00492853	27	1639	19274	3.48433	0.999968	0.130595	0.1246
	GOTERM_BP_FAT	GO:0097435~supramolecular fiber organization	6	21.4286	0.00528786	27	861	19274	4.97458	0.999985	0.138211	0.131866
	GOTERM_BP_FAT	GO:0051347~positive regulation of transferase activity	5	17.8571	0.00572831	27	544	19274	6.56114	0.999994	0.146072	0.139366
	GOTERM_BP_FAT	GO:0031401~positive regulation of protein modification process	7	25	0.00587499	27	1267	19274	3.94393	0.999996	0.148007	0.141212
	GOTERM_BP_FAT	GO:0031328~positive regulation of cellular biosynthetic process	9	32.1429	0.00609858	27	2166	19274	2.96614	0.999997	0.150025	0.143137
	GOTERM_BP_FAT	GO:0044057~regulation of system process	5	17.8571	0.00630158	27	559	19274	6.38508	0.999998	0.152899	0.14588
	GOTERM_BP_FAT	GO:0022008~neurogenesis	8	28.5714	0.00636167	27	1717	19274	3.32604	0.999998	0.152899	0.14588
	GOTERM_BP_FAT	GO:0009719~response to endogenous stimulus	8	28.5714	0.0067333	27	1735	19274	3.29154	0.999999	0.159992	0.152647
	GOTERM_BP_FAT	GO:0010033~response to organic substance	11	39.2857	0.00699893	27	3243	19274	2.42133	1	0.164435	0.156886
	GOTERM_BP_FAT	GO:0065009~regulation of molecular function	10	35.7143	0.00768457	27	2754	19274	2.59205	1	0.172164	0.16426
	GOTERM_BP_FAT	GO:0043066~negative regulation of apoptotic process	6	21.4286	0.00770126	27	942	19274	4.54683	1	0.172164	0.16426
	GOTERM_BP_FAT	GO:0051050~positive regulation of transport	6	21.4286	0.0082924	27	959	19274	4.46623	1	0.173494	0.165529
	GOTERM_BP_FAT	GO:0051960~regulation of nervous system development	6	21.4286	0.0082924	27	959	19274	4.46623	1	0.173494	0.165529
	GOTERM_BP_FAT	GO:0043069~negative regulation of programmed cell death	6	21.4286	0.00850847	27	965	19274	4.43846	1	0.176151	0.168063
	GOTERM_BP_FAT	GO:0042127~regulation of cell proliferation	8	28.5714	0.00866432	27	1818	19274	3.14126	1	0.176249	0.168158
	GOTERM_BP_FAT	GO:0001525~angiogenesis	5	17.8571	0.00868182	27	613	19274	5.82261	1	0.176249	0.168158
	GOTERM_BP_FAT	GO:0032870~cellular response to hormone stimulus	5	17.8571	0.00892836	27	618	19274	5.7755	1	0.177802	0.169639
	GOTERM_BP_FAT	GO:0051241~negative regulation of multicellular organismal process	7	25	0.00931583	27	1395	19274	3.58205	1	0.179275	0.171045
	GOTERM_BP_FAT	GO:0048585~negative regulation of response to stimulus	8	28.5714	0.00956538	27	1852	19274	3.08359	1	0.179275	0.171045
	GOTERM_BP_FAT	GO:0009968~negative regulation of signal transduction	7	25	0.00963551	27	1405	19274	3.55656	1	0.179275	0.171045
	GOTERM_BP_FAT	GO:0060284~regulation of cell development	6	21.4286	0.00968824	27	996	19274	4.30031	1	0.179275	0.171045
	GOTERM_BP_FAT	GO:0035295~tube development	5	17.8571	0.00985413	27	636	19274	5.61204	1	0.179353	0.171119
	GOTERM_BP_FAT	GO:0030182~neuron differentiation	7	25	0.00986398	27	1412	19274	3.53893	1	0.179353	0.171119
	GOTERM_BP_FAT	GO:0046903~secretion	6	21.4286	0.0100511	27	1005	19274	4.2618	1	0.18118	0.172862
	GOTERM_BP_FAT	GO:0045859~regulation of protein kinase activity	5	17.8571	0.0101762	27	642	19274	5.55959	1	0.181867	0.173517
	GOTERM_BP_FAT	GO:0007167~enzyme linked receptor protein signaling pathway	6	21.4286	0.0108913	27	1025	19274	4.17864	1	0.191376	0.18259
	GOTERM_BP_FAT	GO:0051049~regulation of transport	8	28.5714	0.0112621	27	1910	19274	2.98996	1	0.196243	0.187233
	GOTERM_BP_FAT	GO:0000902~cell morphogenesis	6	21.4286	0.0116429	27	1042	19274	4.11047	1	0.201201	0.191964
	GOTERM_BP_FAT	GO:0051240~positive regulation of multicellular organismal process	8	28.5714	0.0117994	27	1927	19274	2.96358	1	0.202234	0.192949
	GOTERM_BP_FAT	GO:0031399~regulation of protein modification process	8	28.5714	0.011961	27	1932	19274	2.95591	1	0.203337	0.194001
	GOTERM_BP_FAT	GO:0048589~developmental growth	5	17.8571	0.0124389	27	681	19274	5.2412	1	0.209756	0.200126
	GOTERM_BP_FAT	GO:0006468~protein phosphorylation	8	28.5714	0.0128278	27	1958	19274	2.91666	1	0.214583	0.204731
	GOTERM_BP_FAT	GO:0010648~negative regulation of cell communication	7	25	0.0136563	27	1514	19274	3.3005	1	0.21733	0.207352
	GOTERM_BP_FAT	GO:0040008~regulation of growth	5	17.8571	0.0137163	27	701	19274	5.09167	1	0.21733	0.207352
	GOTERM_BP_FAT	GO:0045595~regulation of cell differentiation	8	28.5714	0.0138123	27	1986	19274	2.87554	1	0.21733	0.207352
	GOTERM_BP_FAT	GO:0023057~negative regulation of signaling	7	25	0.0138656	27	1519	19274	3.28964	1	0.21733	0.207352
	GOTERM_BP_FAT	GO:0048514~blood vessel morphogenesis	5	17.8571	0.0141826	27	708	19274	5.04133	1	0.218057	0.208046
	GOTERM_BP_FAT	GO:0061061~muscle structure development	5	17.8571	0.0149358	27	719	19274	4.9642	1	0.224681	0.214366
	GOTERM_BP_FAT	GO:0051094~positive regulation of developmental process	7	25	0.0153952	27	1554	19274	3.21555	1	0.229938	0.219381
	GOTERM_BP_FAT	GO:1901699~cellular response to nitrogen compound	5	17.8571	0.0155708	27	728	19274	4.90283	1	0.230911	0.22031
	GOTERM_BP_FAT	GO:0048666~neuron development	6	21.4286	0.01617	27	1131	19274	3.78701	1	0.236419	0.225565
	GOTERM_BP_FAT	GO:0071310~cellular response to organic substance	9	32.1429	0.0162814	27	2559	19274	2.51062	1	0.236419	0.225565
	GOTERM_BP_FAT	GO:0044093~positive regulation of molecular function	7	25	0.0165109	27	1578	19274	3.16664	1	0.238088	0.227157
	GOTERM_BP_FAT	GO:0071363~cellular response to growth factor stimulus	5	17.8571	0.0167418	27	744	19274	4.79739	1	0.238111	0.227179
	GOTERM_BP_FAT	GO:0007399~nervous system development	9	32.1429	0.0168686	27	2575	19274	2.49502	1	0.238111	0.227179
	GOTERM_BP_FAT	GO:0030030~cell projection organization	7	25	0.0170898	27	1590	19274	3.14274	1	0.238111	0.227179
	GOTERM_BP_FAT	GO:0043549~regulation of kinase activity	5	17.8571	0.017195	27	750	19274	4.75901	1	0.238111	0.227179
	GOTERM_BP_FAT	GO:0051093~negative regulation of developmental process	6	21.4286	0.0179931	27	1162	19274	3.68598	1	0.247033	0.235692
	GOTERM_BP_FAT	GO:0070848~response to growth factor	5	17.8571	0.0190856	27	774	19274	4.61145	1	0.25747	0.24565
	GOTERM_BP_FAT	GO:0043085~positive regulation of catalytic activity	6	21.4286	0.0198848	27	1192	19274	3.59321	1	0.2637	0.251593
	GOTERM_BP_FAT	GO:0001568~blood vessel development	5	17.8571	0.0209294	27	796	19274	4.48399	1	0.273521	0.260963
	GOTERM_BP_FAT	GO:0032270~positive regulation of cellular protein metabolic process	7	25	0.0213193	27	1670	19274	2.99219	1	0.274938	0.262315
	GOTERM_BP_FAT	GO:0008285~negative regulation of cell proliferation	5	17.8571	0.0221588	27	810	19274	4.40649	1	0.280813	0.26792
	GOTERM_BP_FAT	GO:0010605~negative regulation of macromolecule metabolic process	10	35.7143	0.0231585	27	3278	19274	2.17771	1	0.28778	0.274568
	GOTERM_BP_FAT	GO:0072359~circulatory system development	6	21.4286	0.0232538	27	1241	19274	3.45134	1	0.28778	0.274568
	GOTERM_BP_FAT	GO:0009967~positive regulation of signal transduction	7	25	0.0232591	27	1703	19274	2.93421	1	0.28778	0.274568
	GOTERM_BP_FAT	GO:0072358~cardiovascular system development	5	17.8571	0.025232	27	843	19274	4.234	1	0.303219	0.289298
	GOTERM_BP_FAT	GO:0001944~vasculature development	5	17.8571	0.025232	27	843	19274	4.234	1	0.303219	0.289298
	GOTERM_BP_FAT	GO:0030029~actin filament-based process	5	17.8571	0.0255237	27	846	19274	4.21898	1	0.304972	0.29097
	GOTERM_BP_FAT	GO:0045893~positive regulation of transcription, DNA-templated	7	25	0.0259655	27	1746	19274	2.86195	1	0.306745	0.292662
	GOTERM_BP_FAT	GO:1903508~positive regulation of nucleic acid-templated transcription	7	25	0.0259655	27	1746	19274	2.86195	1	0.306745	0.292662
	GOTERM_BP_FAT	GO:1902680~positive regulation of RNA biosynthetic process	7	25	0.0265582	27	1755	19274	2.84727	1	0.310461	0.296207
	GOTERM_BP_FAT	GO:0051252~regulation of RNA metabolic process	11	39.2857	0.026577	27	3937	19274	1.99451	1	0.310461	0.296207
	GOTERM_BP_FAT	GO:0010628~positive regulation of gene expression	8	28.5714	0.0269863	27	2267	19274	2.51911	1	0.311953	0.297631
	GOTERM_BP_FAT	GO:0009725~response to hormone	5	17.8571	0.0271146	27	862	19274	4.14067	1	0.311953	0.297631
	GOTERM_BP_FAT	GO:0051247~positive regulation of protein metabolic process	7	25	0.027295	27	1766	19274	2.82954	1	0.311953	0.297631
	GOTERM_BP_FAT	GO:0018193~peptidyl-amino acid modification	6	21.4286	0.0273015	27	1294	19274	3.30998	1	0.311953	0.297631
	GOTERM_BP_FAT	GO:0045944~positive regulation of transcription from RNA polymerase II promoter	6	21.4286	0.0275435	27	1297	19274	3.30232	1	0.313008	0.298637
	GOTERM_BP_FAT	GO:0031327~negative regulation of cellular biosynthetic process	8	28.5714	0.0276959	27	2279	19274	2.50584	1	0.313038	0.298666
	GOTERM_BP_FAT	GO:0009890~negative regulation of biosynthetic process	8	28.5714	0.0294647	27	2308	19274	2.47436	1	0.327716	0.312671
	GOTERM_BP_FAT	GO:0010468~regulation of gene expression	13	46.4286	0.0313809	27	5283	19274	1.75659	1	0.343547	0.327775
	GOTERM_BP_FAT	GO:0051254~positive regulation of RNA metabolic process	7	25	0.0321611	27	1834	19274	2.72463	1	0.350255	0.334174
	GOTERM_BP_FAT	GO:0006974~cellular response to DNA damage stimulus	5	17.8571	0.0326973	27	914	19274	3.9051	1	0.354249	0.337985
	GOTERM_BP_FAT	GO:0045892~negative regulation of transcription, DNA-templated	6	21.4286	0.0335003	27	1366	19274	3.13551	1	0.360402	0.343856
	GOTERM_BP_FAT	GO:1903507~negative regulation of nucleic acid-templated transcription	6	21.4286	0.0337766	27	1369	19274	3.12864	1	0.360402	0.343856
	GOTERM_BP_FAT	GO:0016310~phosphorylation	8	28.5714	0.0337823	27	2374	19274	2.40557	1	0.360402	0.343856
	GOTERM_BP_FAT	GO:1902679~negative regulation of RNA biosynthetic process	6	21.4286	0.0354647	27	1387	19274	3.08804	1	0.369545	0.352579
	GOTERM_BP_FAT	GO:2000112~regulation of cellular macromolecule biosynthetic process	12	42.8571	0.0367947	27	4760	19274	1.79963	1	0.369545	0.352579
	GOTERM_BP_FAT	GO:0010647~positive regulation of cell communication	7	25	0.0369131	27	1894	19274	2.63831	1	0.369545	0.352579
	GOTERM_BP_FAT	GO:0031175~neuron projection development	5	17.8571	0.0369368	27	950	19274	3.75712	1	0.369545	0.352579
	GOTERM_BP_FAT	GO:0023056~positive regulation of signaling	7	25	0.0374126	27	1900	19274	2.62998	1	0.370757	0.353735
	GOTERM_BP_FAT	GO:0010556~regulation of macromolecule biosynthetic process	12	42.8571	0.0389508	27	4800	19274	1.78463	1	0.38418	0.366542
	GOTERM_BP_FAT	GO:0010629~negative regulation of gene expression	8	28.5714	0.0395036	27	2453	19274	2.32809	1	0.386331	0.368594
	GOTERM_BP_FAT	GO:0001934~positive regulation of protein phosphorylation	5	17.8571	0.0420113	27	990	19274	3.60531	1	0.386331	0.368594
	GOTERM_BP_FAT	GO:0051253~negative regulation of RNA metabolic process	6	21.4286	0.042216	27	1454	19274	2.94574	1	0.386331	0.368594
	GOTERM_BP_FAT	GO:0051130~positive regulation of cellular component organization	6	21.4286	0.0436125	27	1467	19274	2.91964	1	0.391725	0.373741
	GOTERM_BP_FAT	GO:1902589~single-organism organelle organization	7	25	0.0444099	27	1979	19274	2.52499	1	0.394154	0.376058
	GOTERM_BP_FAT	GO:0001932~regulation of protein phosphorylation	6	21.4286	0.0444861	27	1475	19274	2.9038	1	0.394154	0.376058
	GOTERM_BP_FAT	GO:0000122~negative regulation of transcription from RNA polymerase II promoter	5	17.8571	0.0446931	27	1010	19274	3.53392	1	0.394318	0.376214
	GOTERM_BP_FAT	GO:0006351~transcription, DNA-templated	10	35.7143	0.0456517	27	3680	19274	1.93981	1	0.395806	0.377634
	GOTERM_BP_FAT	GO:0006355~regulation of transcription, DNA-templated	10	35.7143	0.0471428	27	3701	19274	1.92881	1	0.399092	0.380769
	GOTERM_BP_FAT	GO:1903506~regulation of nucleic acid-templated transcription	10	35.7143	0.0473586	27	3704	19274	1.92725	1	0.399302	0.380969
	GOTERM_BP_FAT	GO:2001141~regulation of RNA biosynthetic process	10	35.7143	0.0484479	27	3719	19274	1.91947	1	0.406845	0.388167
	GOTERM_BP_FAT	GO:0019219~regulation of nucleobase-containing compound metabolic process	11	39.2857	0.0490398	27	4338	19274	1.81014	1	0.410169	0.391338
This table shows the results from over-representation analysis of gene ontology categories of the rosiglitazone targets from the four clusters identified in osteogenic hMSCs.
Columns from left to right: Gene ontology category term, count (number of rosiglitazone targets in the respective category), percentage of rosiglitazone targets in the respective
category from total population, p-value of over-representation, total list, population hits, total population, fold enrichment, bonferroni score, benjamini score, false-discovery rate
(FDR) value.
Only GO -terms with count ≥ 5 were are included.
Count (list hits) represents the number of genes in the gene list that belong to the gene category.
List total refers to the total number of genes in the gene list.
Population hits refers to the number of genes falling within the category of interest out of all genes in the population annotated with a cellular compartment category.
The total population represents the number of genes assayed that are annotated with any gene ontology cellular compartment category.
