# Supplementary material for: Gene Expression Analyses in Models of Rosiglitazone-Induced Physiological and Pathological Mineralization Identify Novel Targets to Improve Bone and Vascular Health
Source: Cells. 2023 Oct 16;12(20):2462. doi: 10.3390/cells12202462 (PMC10605243; doi:10.3390/cells12202462)
Supplement: Supplementary file 1 [file cells-12-02462-s001.zip › Supplementary-table7.xlsx]

## Sheet: Molecular Function >5
Supplemental Table 7
	Category	Term	Count	%	PValue	List Total	Pop Hits	Pop Total	Fold Enrichment	Bonferroni	Benjamini	FDR
Cluster 1
Cluster 2	GOTERM_MF_FAT	GO:0042803~protein homodimerization activity	8	14.8148	0.00289275	46	728	16917	4.04133	0.614454	0.119606	0.116344
	GOTERM_MF_FAT	GO:0046983~protein dimerization activity	10	18.5185	0.00243218	46	1122	16917	3.27773	0.551193	0.119606	0.116344
	GOTERM_MF_FAT	GO:0008289~lipid binding	7	12.963	0.0229859	46	840	16917	3.06467	0.999524	0.355392	0.3457
	GOTERM_MF_FAT	GO:0042802~identical protein binding	15	27.7778	0.00113071	46	2181	16917	2.5293	0.310794	0.0932838	0.0907397
	GOTERM_MF_FAT	GO:0036094~small molecule binding	13	24.0741	0.0390507	46	2637	16917	1.813	0.999998	0.429558	0.417843
Cluster 3	GOTERM_MF_FAT	GO:0061629~RNA polymerase II sequence-specific DNA binding transcription factor binding	7	10.9375	2.96671e-05	57	182	16917	11.415	0.00909598	0.000572946	0.000522883
	GOTERM_MF_FAT	GO:0001085~RNA polymerase II transcription factor binding	7	10.9375	5.31553e-05	57	202	16917	10.2848	0.016239	0.000782142	0.000713799
	GOTERM_MF_FAT	GO:0001228~transcriptional activator activity, RNA polymerase II transcription regulatory region sequence-specific binding	13	20.3125	3.89122e-08	57	476	16917	8.10559	1.19849e-05	1.20239e-05	1.09733e-05
	GOTERM_MF_FAT	GO:0008134~transcription factor binding	10	15.625	1.73783e-05	57	457	16917	6.4943	0.00533827	0.000572946	0.000522883
	GOTERM_MF_FAT	GO:0019887~protein kinase regulator activity	5	7.8125	0.00912123	57	248	16917	5.98366	0.940527	0.090918	0.0829737
	GOTERM_MF_FAT	GO:0019207~kinase regulator activity	5	7.8125	0.0129483	57	275	16917	5.39617	0.981941	0.125032	0.114107
	GOTERM_MF_FAT	GO:0031625~ubiquitin protein ligase binding	5	7.8125	0.0184585	57	306	16917	4.8495	0.99678	0.15924	0.145325
	GOTERM_MF_FAT	GO:0019900~kinase binding	13	20.3125	1.22208e-05	57	821	16917	4.69947	0.00375694	0.000517153	0.000471965
	GOTERM_MF_FAT	GO:0044389~ubiquitin-like protein ligase binding	5	7.8125	0.0224617	57	325	16917	4.56599	0.999085	0.187585	0.171194
	GOTERM_MF_FAT	GO:0019901~protein kinase binding	11	17.1875	0.000125184	57	731	16917	4.46605	0.0378252	0.00168182	0.00153487
	GOTERM_MF_FAT	GO:0001227~transcriptional repressor activity, RNA polymerase II transcription regulatory region sequence-specific binding	5	7.8125	0.0250047	57	336	16917	4.41651	0.99959	0.203327	0.185561
	GOTERM_MF_FAT	GO:0001159~core promoter proximal region DNA binding	17	26.5625	1.49106e-06	57	1234	16917	4.08867	0.00045914	0.000153579	0.000140159
	GOTERM_MF_FAT	GO:0000987~core promoter proximal region sequence-specific DNA binding	17	26.5625	1.49106e-06	57	1234	16917	4.08867	0.00045914	0.000153579	0.000140159
	GOTERM_MF_FAT	GO:0000978~RNA polymerase II core promoter proximal region sequence-specific DNA binding	16	25	6.36949e-06	57	1216	16917	3.90512	0.00195989	0.000492043	0.000449049
	GOTERM_MF_FAT	GO:0000981~RNA polymerase II transcription factor activity, sequence-specific DNA binding	17	26.5625	8.3173e-06	57	1409	16917	3.58085	0.00255846	0.000514009	0.000469096
	GOTERM_MF_FAT	GO:0001071~nucleic acid binding transcription factor activity	17	26.5625	1.33891e-05	57	1463	16917	3.44868	0.00411537	0.000517153	0.000471965
	GOTERM_MF_FAT	GO:0003700~transcription factor activity, sequence-specific DNA binding	17	26.5625	1.33891e-05	57	1463	16917	3.44868	0.00411537	0.000517153	0.000471965
	GOTERM_MF_FAT	GO:0003682~chromatin binding	7	10.9375	0.0159055	57	617	16917	3.36714	0.992833	0.144553	0.131922
	GOTERM_MF_FAT	GO:0001012~RNA polymerase II regulatory region DNA binding	16	25	4.93967e-05	57	1445	16917	3.28625	0.0150994	0.000763178	0.000696493
	GOTERM_MF_FAT	GO:0000977~RNA polymerase II regulatory region sequence-specific DNA binding	16	25	4.93967e-05	57	1445	16917	3.28625	0.0150994	0.000763178	0.000696493
	GOTERM_MF_FAT	GO:0000976~transcription regulatory region sequence-specific DNA binding	17	26.5625	2.68745e-05	57	1547	16917	3.26142	0.00824331	0.000572946	0.000522883
	GOTERM_MF_FAT	GO:0044212~transcription regulatory region DNA binding	17	26.5625	2.84168e-05	57	1554	16917	3.24673	0.00871432	0.000572946	0.000522883
	GOTERM_MF_FAT	GO:0000975~regulatory region DNA binding	17	26.5625	2.84168e-05	57	1554	16917	3.24673	0.00871432	0.000572946	0.000522883
	GOTERM_MF_FAT	GO:0001067~regulatory region nucleic acid binding	17	26.5625	2.88718e-05	57	1556	16917	3.24256	0.00885321	0.000572946	0.000522883
	GOTERM_MF_FAT	GO:1990837~sequence-specific double-stranded DNA binding	17	26.5625	4.38882e-05	57	1610	16917	3.1338	0.0134269	0.000753414	0.000687582
	GOTERM_MF_FAT	GO:0003690~double-stranded DNA binding	18	28.125	2.34361e-05	57	1711	16917	3.12227	0.00719241	0.000572946	0.000522883
	GOTERM_MF_FAT	GO:0043565~sequence-specific DNA binding	18	28.125	2.62533e-05	57	1726	16917	3.09514	0.00805351	0.000572946	0.000522883
	GOTERM_MF_FAT	GO:0046983~protein dimerization activity	11	17.1875	0.00343613	57	1122	16917	2.9097	0.653597	0.0366126	0.0334134
	GOTERM_MF_FAT	GO:0019899~enzyme binding	20	31.25	3.52624e-05	57	2153	16917	2.75699	0.0108022	0.000640946	0.000584941
	GOTERM_MF_FAT	GO:0003677~DNA binding	22	34.375	5.6099e-05	57	2643	16917	2.47044	0.0171305	0.000787936	0.000719087
	GOTERM_MF_FAT	GO:0003676~nucleic acid binding	25	39.0625	0.00637173	57	4514	16917	1.64372	0.860372	0.0656288	0.0598943
	GOTERM_MF_FAT	GO:1901363~heterocyclic compound binding	31	48.4375	0.0153244	57	6509	16917	1.4135	0.991404	0.143492	0.130954
	GOTERM_MF_FAT	GO:0097159~organic cyclic compound binding	31	48.4375	0.0185522	57	6592	16917	1.3957	0.996873	0.15924	0.145325
Cluster 4	GOTERM_MF_FAT	GO:0005102~receptor binding	7	25.9259	0.0386652	26	1752	16917	2.59964	0.999815	0.940854	0.940854
This table shows the results from over-representation analysis of gene ontology categories of the rosiglitazone targets from the four clusters identified in osteogenic hMSCs.
Columns from left to right: Gene ontology category term, count (number of rosiglitazone targets in the respective category), percentage of rosiglitazone targets in the respective
category from total population, p-value of over-representation, total list, population hits, total population, fold enrichment, bonferroni score, benjamini score, false-discovery rate
(FDR) value.
Only GO -terms with count ≥ 5 were are included.
Count (list hits) represents the number of genes in the gene list that belong to the gene category.
List total refers to the total number of genes in the gene list.
Population hits refers to the number of genes falling within the category of interest out of all genes in the population annotated with a cellular compartment category.
The total population represents the number of genes assayed that are annotated with any gene ontology cellular compartment category.
