# Supplementary material for: Gene Expression Analyses in Models of Rosiglitazone-Induced Physiological and Pathological Mineralization Identify Novel Targets to Improve Bone and Vascular Health
Source: Cells. 2023 Oct 16;12(20):2462. doi: 10.3390/cells12202462 (PMC10605243; doi:10.3390/cells12202462)
Supplement: Supplementary file 1 [file cells-12-02462-s001.zip › Supplementary-table8.xlsx]

## Sheet: Sheet0
© 2000-2023 QIAGEN. All rights reserved.
Categories	Diseases or Functions Annotation	Predicted Activation State	Activation z-score	p-value	Molecules
Clusters 1 and 2 (up-regulated genes)
Organismal Development	Size of body	Increased	4186	6.82e-07	ABCA1,AGTR1,AHNAK,ANGPTL4,BAX,BRINP1,CEBPA,FABP4,HEYL,HMOX1,LAMA4,PANK1,PICALM,PIK3R1,PIM1,SNAI2,TKT,TSC22D3
Cancer,Organismal Injury and Abnormalities	Growth of tumor	Increased	3363	0.000216	AFAP1L1,AKR1B10,AKR1C3,ANGPTL4,CD276,CYGB,FRAT2,HMOX1,LAMA4,LTBR,PDK4,PIM1,PTGER2,S1PR3,SLC40A1,SNAI2,SPHK1,STK38
Carbohydrate Metabolism	Metabolism of carbohydrate	Increased	2855	6.41e-06	AGTR1,AKR1B10,AKR1C1/AKR1C2,AKR1C3,ALG6,CEBPA,EPHX1,FABP4,GDE1,PDK4,PIK3R1,PPP1R3C,S1PR3,SCD,TKT
Cardiovascular System Development and Function,Organismal Development,Tissue Development	Angiogenesis	Increased	2819	1.95e-05	AGTR1,ANGPTL4,CD276,CRYAB,CYGB,DHCR7,FABP4,HEYL,HMOX1,LAMA4,LTBR,PIK3R1,PIM1,PTGER2,S1PR3,SNAI2,SPHK1,TKT
Cellular Movement	Cell movement	Increased	2718	0.000292	ABCA1,AGTR1,AHNAK,ALDH1A3,ANGPTL4,BAX,C1QTNF1,CD276,CEBPA,CFD,CRYAB,CYGB,DDIT4,DEPTOR,FABP4,FRAT2,HMOX1,LAMA4,LTBR,PDK4,PIK3R1,PIM1,PLAAT3,S1PR3,SNAI2,SPHK1,TKT,TSC22D3
Cellular Movement	Migration of cells	Increased	2622	0.000132	ABCA1,AGTR1,AHNAK,ALDH1A3,ANGPTL4,BAX,C1QTNF1,CD276,CEBPA,CFD,CRYAB,CYGB,DDIT4,DEPTOR,FABP4,FRAT2,HMOX1,LAMA4,LTBR,PDK4,PIK3R1,PIM1,PLAAT3,S1PR3,SNAI2,SPHK1,TSC22D3
Cancer,Organismal Injury and Abnormalities	Growth of solid tumor	Increased	2621	0.00249	AKR1B10,AKR1C3,HMOX1,LAMA4,PIM1,PTGER2,S1PR3,SNAI2,SPHK1
Carbohydrate Metabolism	Synthesis of carbohydrate	Increased	2563	0.0017	AGTR1,ALG6,CEBPA,FABP4,PIK3R1,PPP1R3C,S1PR3,SCD,TKT
Carbohydrate Metabolism	Quantity of carbohydrate	Increased	2.42	0.000493	ABCA1,BAX,CEBPA,CIDEC,FABP4,PANK1,PDK4,PIK3R1,PLAAT3,PPP1R3C,SCD
Connective Tissue Development and Function,Tissue Morphology	Quantity of connective tissue	Increased	2355	1.77e-09	ABCA1,AHNAK,ANGPTL4,CEBPA,CFD,CIDEC,HMOX1,LAMA4,LTBR,PDK4,PICALM,PIK3R1,PIM1,SCD,SLC40A1,SPHK1,TKT,TSC22D3
Cardiovascular System Development and Function,Organismal Development,Tissue Development	Vasculogenesis	Increased	2.35	2.56e-05	AGTR1,ANGPTL4,CD276,CRYAB,CYGB,FABP4,HEYL,HMOX1,LAMA4,LTBR,PIM1,PTGER2,S1PR3,SNAI2,SPHK1,TKT
Connective Tissue Development and Function,Tissue Morphology	Quantity of adipose tissue	Increased	2325	0.0007	AHNAK,ANGPTL4,CEBPA,CFD,CIDEC,SCD,TKT
Hematological System Development and Function	Hematocrit	Increased	2236	0.000123	CEBPA,HMOX1,LAMA4,SLC40A1,SNAI2
Cellular Movement	Cell movement of myeloid cells	Increased	2167	0.00305	ABCA1,C1QTNF1,CFD,CRYAB,DDIT4,FABP4,HMOX1,PDK4,PIK3R1,SPHK1
Cellular Movement,Hematological System Development and Function,Immune Cell Trafficking,Inflammatory Response	Cell movement of phagocytes	Increased	2166	0.00336	ABCA1,C1QTNF1,CFD,DDIT4,FABP4,HMOX1,PDK4,PIK3R1,S1PR3,SPHK1
Tissue Development	Development of epithelial tissue	Increased	2156	0.000294	ANGPTL4,CD276,FABP4,HEYL,HMOX1,LAMA4,LTBR,PIM1,SLC40A1,SNAI2,TMEM135
Cellular Development,Connective Tissue Development and Function,Tissue Development	Differentiation of adipocytes	Increased	2139	2.62e-05	CEBPA,EPHX1,FABP4,HMOX1,LAMA4,PIK3R1,PIM1,SCD,SNAI2
Cellular Development,Connective Tissue Development and Function,Tissue Development	Differentiation of connective tissue cells	Increased	2129	7.78e-05	CD276,CEBPA,EPHX1,FABP4,HMOX1,LAMA4,PDK4,PIK3R1,PIM1,PTGER2,SCD,SNAI2,TSC22D3
Cellular Function and Maintenance	Cellular homeostasis	Increased	2021	2.33e-06	ABCA1,AGTR1,ANGPTL4,BAX,C1QTNF1,CEBPA,CRYAB,DDIT4,DEPP1,DEPTOR,FABP4,HMOX1,LTBR,PDK4,PICALM,PIK3R1,PIM1,PLAAT3,PPP1R3C,PTGER2,S1PR3,SCD,SLC40A1,SNAI2,SPHK1,STK38,TSC22D3
Developmental Disorder,Organismal Injury and Abnormalities	Growth Failure	Decreased	-2975	0.00187	ABCA1,BRINP1,CEBPA,DHCR7,HMOX1,PANK1,PICALM,PIM1,SNAI2,TKT
Organismal Injury and Abnormalities,Organismal Survival	Perinatal death	Decreased	-3404	8.15e-05	ABCA1,ALDH1A3,ANGPTL4,ASS1,BAX,CEBPA,DHCR7,HMOX1,LAMA4,PIK3R1,S1PR3,SNAI2
Organismal Injury and Abnormalities,Organismal Survival	Organismal death	Decreased	-3.87	6.6e-07	ABCA1,AGTR1,AKR1B10,AKR1C3,ALDH1A3,ANGPTL4,ASS1,BAX,BRINP1,CD276,CEBPA,CFD,CLK1,CRYAB,CYGB,DEPP1,DHCR7,HEYL,HMOX1,LAMA4,LTBR,MYLIP,PANK1,PICALM,PIK3R1,PPP1R3C,PTGER2,S1PR3,SCD,SLC40A1,SNAI2,SPHK1,STK38,TKT,UNG
Clusters 3 and 4 (down-regulated genes)
Organismal Development	Size of body	Decreased	-4624	3.37e-07	CDKN1A,DACT1,DDR2,DUSP1,EGR2,FOSB,GNAQ,HBEGF,HES1,ID1,ID2,IL10,MYC,NFIC,NR2F1,RCAN1,SERPINE1,SLC25A25,SPRY2,SPRY4,TRIB1,ZFP36
Cell Death and Survival	Cell viability of tumor cell lines	Decreased	-4332	4.15e-12	AEN,ANKRD1,BCYRN1,BHLHE40,CCN3,CDKN1A,CTNNB1,CXCL8,DUSP1,DUSP5,EGR1,HBEGF,HES1,HSPA1A/HSPA1B,ID1,ID2,IL10,JUN,LATS2,MCL1,MEF2D,MYC,NUAK1,PTGS2,RCAN1,SERPINE1,SF3B1,SGK1,SLC2A3,STC1,TDG,TOB1,ZFP36
Cell Death and Survival	Cell viability	Decreased	-4306	6.44e-11	AEN,ANKRD1,BCYRN1,BHLHE40,CCN3,CDKN1A,CLOCK,CTNNB1,CXCL8,DAB2,DUSP1,DUSP5,EGR1,EGR3,GADD45A,GADD45B,HBEGF,HES1,HSPA1A/HSPA1B,ID1,ID2,IL10,JUN,LATS2,MCL1,MEF2D,MYC,NUAK1,PTGS2,RCAN1,SERPINE1,SF3B1,SGK1,SLC2A3,STC1,TDG,TOB1,TRRAP,ZFP36
Cellular Movement	Cell movement of tumor cell lines	Decreased	-3699	4.09e-10	BCYRN1,CCN3,CDKN1A,CEMIP,CTNNB1,CXCL8,CYTH2,DAB2,DACT1,DDR2,DUSP5,EGR1,EGR2,FOSB,FOXC2,HBEGF,HES1,HSPA1A/HSPA1B,ID1,ID2,JUN,MCL1,MEF2D,MYC,PTGS2,RHOB,SDC4,SERPINE1,SPRY2,STC1,TDG,TNC,TOB1
Cellular Movement	Invasion of tumor cell lines	Decreased	-3638	1.96e-12	BCYRN1,CCN3,CDKN1A,CTNNB1,CXCL8,DAB2,DACT1,DDR2,DIAPH3,DUSP1,EGR1,FOXC2,HBEGF,HES1,HNRNPAB,HSPA1A/HSPA1B,ID1,ID2,JUN,JUNB,MAFF,MCL1,MEF2D,MYC,NUAK1,PTGS2,SDC4,SPRY2,TCF4,TDG,TNC,TOB1,ZFP36
Cellular Movement	Invasion of cells	Decreased	-3264	1.11e-14	BCYRN1,BHLHE40,CCN3,CDKN1A,CTNNB1,CXCL8,DAB2,DACT1,DDR2,DIAPH3,DUSP1,EGR1,FOXC2,GNAQ,HBEGF,HES1,HNRNPAB,HSPA1A/HSPA1B,ID1,ID2,IL10,JUN,JUNB,MAFF,MCL1,MEF2D,MYC,NR2F1,NUAK1,PTGS2,RHOB,SDC4,SERPINE1,SPRY2,TCF4,TDG,TNC,TOB1,ZFP36
Cellular Movement	Migration of tumor cell lines	Decreased	-3216	2.76e-10	BCYRN1,CCN3,CDKN1A,CEMIP,CTNNB1,CXCL8,DAB2,DACT1,DDR2,DUSP5,EGR1,EGR2,FOXC2,HBEGF,HES1,HSPA1A/HSPA1B,ID1,ID2,JUN,MCL1,MEF2D,MYC,PTGS2,RHOB,SDC4,SERPINE1,SPRY2,STC1,TDG,TNC,TOB1
Cellular Function and Maintenance	Cellular homeostasis	Decreased	-3158	9.86e-06	BHLHE40,CCN3,CDKN1A,CTNNB1,CXCL8,CYTH2,DACT1,EGR1,EGR2,EGR3,FOXC2,GADD45B,GNAQ,ID1,ID2,IL10,JUN,JUNB,KLF10,MCL1,MYC,NUAK1,PTGS2,RGCC,SERPINE1,SGK1,SLC25A25,SPRY2,STC1,TCF4,ZC3H12A,ZFP36L1
Cellular Movement	Invasion of carcinoma cell lines	Decreased	-3.04	7.45e-08	CCN3,CTNNB1,DDR2,DUSP1,EGR1,HBEGF,HSPA1A/HSPA1B,ID1,JUN,JUNB,MCL1,MEF2D,MYC,NUAK1,TNC
Cellular Development,Cellular Growth and Proliferation,Hematological System Development and Function,Hematopoiesis,Lymphoid Tissue Structure and Development,Tissue Development	Leukopoiesis	Decreased	-2963	2.8e-10	BHLHE40,CDKN1A,CTNNB1,CXCL8,DUSP5,EGR1,EGR2,EGR3,GADD45A,GADD45B,HES1,ID1,ID2,IL10,JUN,JUNB,KLF10,MCL1,MEF2D,MYC,PTGS2,RGCC,SPRY2,TCF4,TRIB1,ZC3H12A,ZFP36L1
Cancer,Cell Death and Survival,Organismal Injury and Abnormalities,Tumor Morphology	Cell viability of tumor cells	Decreased	-2954	6.16e-10	BCYRN1,CTNNB1,CXCL8,HSPA1A/HSPA1B,IL10,JUN,MCL1,MYC,PTGS2,STC1,ZFP36
Cellular Movement	Invasion of breast cancer cell lines	Decreased	-2899	7.16e-07	CDKN1A,CTNNB1,CXCL8,DIAPH3,FOXC2,ID1,ID2,JUN,MAFF,MYC,PTGS2,TCF4,TNC,ZFP36
Cancer,Organismal Injury and Abnormalities	Neoplasia of tumor cell lines	Decreased	-2793	2.26e-06	CDKN1A,CTNNB1,CXCL8,DACT1,DDR2,EGR1,FOXC2,HNRNPAB,ID2,MYC,PTGS2,SERTAD1,SF3B1,SPRY2,STC1,TDG,TNC
Cellular Development,Embryonic Development,Organismal Development	Differentiation of embryonic cells	Decreased	-2745	1.93e-05	CDC14B,CDKN1A,CTNNB1,DAB2,FOXC2,HBEGF,ID2,JUN,JUNB,MYC
Cancer,Organismal Injury and Abnormalities	Growth of tumor	Decreased	-2671	3e-13	BCYRN1,CCN3,CDKN1A,CTNNB1,CXCL8,DUSP1,DYRK2,EGR1,EGR3,GADD45A,HBEGF,HES1,HSPA1A/HSPA1B,ID1,ID2,IL10,JUN,KLF10,LATS2,MAP3K6,MCL1,MYC,NUAK1,PPP1R15A,PTGS2,RCAN1,RHOB,SERPINE1,SF3B1,SLC2A3,SPRY4,TCF4,TNC,TRIB1,ZC3H12A,ZFP36,ZFP36L1
Embryonic Development,Organismal Development,Tissue Development	Development of body axis	Decreased	-2666	1.49e-07	CDC14B,CDKN1A,CSRNP1,CTNNB1,CXCL8,DACT1,EGR1,EGR2,FOXC2,GNAQ,HES1,ID1,ID2,MEF2D,MYC,NECTIN3,NFIC,NR2F1,PTGS2,SERPINE1,SF3B1,SPRY2,SPRY4,STC1,TCF4,TDG,TIPARP,TNC
Embryonic Development,Organismal Development,Tissue Development	Development of head	Decreased	-2666	6.82e-07	CDC14B,CDKN1A,CSRNP1,CTNNB1,CXCL8,EGR1,EGR2,FOXC2,GNAQ,HES1,ID1,ID2,MEF2D,MYC,NECTIN3,NFIC,NR2F1,PTGS2,SERPINE1,SPRY2,SPRY4,STC1,TCF4,TDG,TIPARP,TNC
Cellular Development,Cellular Growth and Proliferation,Hematological System Development and Function,Hematopoiesis,Lymphoid Tissue Structure and Development,Tissue Development	Differentiation of mononuclear leukocytes	Decreased	-2646	1.56e-10	BHLHE40,CDKN1A,CTNNB1,CXCL8,DUSP5,EGR1,EGR2,EGR3,GADD45A,GADD45B,ID1,ID2,IL10,JUN,JUNB,KLF10,MCL1,MEF2D,MYC,PTGS2,RGCC,SPRY2,TCF4,ZC3H12A,ZFP36L1
Cell Death and Survival	Cell viability of breast cancer cell lines	Decreased	-2616	2.09e-07	BCYRN1,BHLHE40,CDKN1A,CTNNB1,DUSP1,ID2,JUN,MCL1,MYC,PTGS2,SF3B1,TOB1
Cellular Assembly and Organization,Tissue Development	Fibrogenesis	Decreased	-2592	5.08e-06	CDC42EP2,CDKN1A,CXCL8,DAB2,DIAPH3,GNAQ,HBEGF,JUNB,PTGS2,RGCC,RHOB,SDC4,SGK1,SPRY2,TNC
Cellular Assembly and Organization,Cellular Function and Maintenance	Organization of cytoskeleton	Decreased	-2579	2.98e-06	CCN3,CDC42EP2,CDKN1A,CTNNB1,CXCL8,CYTH2,DAB2,DACT1,DIAPH3,EGR1,EGR3,FOXC2,HBEGF,HES1,HSPA1A/HSPA1B,ID1,ID2,IL10,JUN,MYC,NECTIN3,NR2F1,NUAK1,PTGS2,RHOB,RRBP1,SDC4,SERPINE1,SGK1,SHROOM3,TNC
Cancer,Cell Death and Survival,Organismal Injury and Abnormalities,Tumor Morphology	Cell viability of cancer cells	Decreased	-2578	4.35e-07	CTNNB1,CXCL8,IL10,JUN,MCL1,MYC,PTGS2,STC1
Cellular Movement	Cell movement	Decreased	-2493	2.6e-15	BCYRN1,BHLHE40,CCN3,CDKN1A,CEMIP,CLOCK,CTNNB1,CXCL8,CYTH2,DAB2,DACT1,DDR2,DIAPH3,DUSP1,DUSP5,EGR1,EGR2,EGR3,FOSB,FOXC2,GADD45A,GNAQ,HBEGF,HES1,HNRNPAB,HSPA1A/HSPA1B,ID1,ID2,IL10,JUN,JUNB,LATS2,MCL1,MEF2D,MYC,NECTIN3,NFIC,NR2F1,PPP1R15A,PTGS2,RCAN1,RGCC,RHOB,RRBP1,SDC4,SERPINE1,SF3B1,SGK1,SPRY2,SPRY4,STC1,TDG,TNC,TOB1,TRIB1,ZC3H12A
Cellular Movement	Migration of vascular cells	Decreased	-2475	3.81e-09	CCN3,CXCL8,DIAPH3,EGR1,EGR3,FOXC2,GNAQ,ID1,LATS2,PTGS2,RCAN1,SDC4,SERPINE1,SPRY4
Embryonic Development,Organ Development,Organismal Development,Skeletal and Muscular System Development and Function,Tissue Development	Development of muscle tissue	Decreased	-2449	2.06e-07	CCN3,CDKN1A,CTNNB1,DIAPH3,EGR3,FOXC2,HBEGF,JUN,KLF10,SERPINE1,SPRY2
Cardiovascular System Development and Function,Cellular Movement	Cell movement of endothelial cells	Decreased	-2426	9.26e-11	CCN3,CXCL8,EGR1,EGR3,FOXC2,GADD45A,ID1,LATS2,MYC,PTGS2,RCAN1,RGCC,RHOB,SDC4,SERPINE1,SPRY4,STC1,TNC,ZC3H12A
Cellular Development	Dedifferentiation of cells	Decreased	-2425	1.65e-08	CTNNB1,FOXC2,GNAQ,HBEGF,JUN,MYC,SERPINE1
Cardiovascular System Development and Function,Cellular Movement	Migration of endothelial cells	Decreased	-2421	1.29e-10	CXCL8,EGR1,EGR3,FOXC2,GADD45A,ID1,LATS2,MYC,PTGS2,RCAN1,RGCC,RHOB,SDC4,SERPINE1,SPRY4,STC1,TNC,ZC3H12A
Cell Death and Survival	Cell viability of ovarian cancer cell lines	Decreased	-2407	6.38e-06	ANKRD1,BCYRN1,CXCL8,DUSP1,JUN,MCL1
Cancer,Organismal Injury and Abnormalities	Advanced malignant tumor	Decreased	-2382	5.64e-09	CCDC80,CDKN1A,CEMIP,CTNNB1,CXCL8,DAB2,DACT1,DDR2,FOXC2,GADD45A,HES1,HNRNPAB,HSPA1A/HSPA1B,ID1,ID2,JUN,MAFF,MEF2D,MYC,NR2F1,NUAK1,PTGS2,RGCC,RHOB,SERPINE1,SF3B1,STC1,TDG,TNC,TRRAP,ZFP36
Cancer,Organismal Injury and Abnormalities	Invasive cancer	Decreased	-2382	2.69e-07	CCDC80,CDKN1A,CEMIP,CTNNB1,CXCL8,DACT1,DDR2,EGR1,FOXC2,GADD45A,GADD45B,HNRNPAB,HSPA1A/HSPA1B,ID1,ID2,JUN,LATS2,MAFF,MEF2D,MYC,NR2F1,NUAK1,PTGS2,RHOB,SERPINE1,SF3B1,STC1,TDG,TNC,TRRAP,ZFP36
Cardiovascular System Development and Function,Cellular Movement	Migration of vascular endothelial cells	Decreased	-2355	9.47e-07	CXCL8,EGR1,EGR3,FOXC2,ID1,LATS2,PTGS2,RCAN1,SDC4,SPRY4
Cellular Development,Connective Tissue Development and Function,Tissue Development	Differentiation of connective tissue cells	Decreased	-2299	1.07e-15	CCN3,CDKN1A,CSRNP1,CTNNB1,CXCL8,DACT1,DDR2,DUSP1,EGR2,FOSB,FOXC2,GADD45B,HES1,ID1,ID2,IL10,JUN,JUNB,KLF10,MEF2D,MYC,NFIC,NR2F1,PTGS2,STC1,TNC,TOB1,ZC3H12A,ZFP36,ZFP36L1
Organismal Survival	Survival of organism	Decreased	-2272	6.34e-07	CCN3,CDKN1A,CTNNB1,DACT1,DUSP1,FOXC2,HSPA1A/HSPA1B,ID1,ID2,IL10,JUNB,MCL1,MYC,NUAK1,PPP1R15A,PTGS2,SERPINE1,SF3B1,SLC2A3,TCF4,TRIB1,ZC3H12A
Cancer,Organismal Injury and Abnormalities	Metastasis	Decreased	-2251	5.86e-08	CCDC80,CDKN1A,CEMIP,CTNNB1,CXCL8,DACT1,DDR2,FOXC2,GADD45A,HNRNPAB,HSPA1A/HSPA1B,ID1,ID2,JUN,MAFF,MEF2D,MYC,NR2F1,NUAK1,PTGS2,RHOB,SERPINE1,SF3B1,STC1,TDG,TNC,TRRAP,ZFP36
Cellular Movement	Cell movement of connective tissue cells	Decreased	-2241	2.52e-07	CCN3,CDKN1A,CTNNB1,CXCL8,CYTH2,DDR2,HBEGF,ID1,JUN,MYC,RHOB,SDC4
Cellular Development,Cellular Growth and Proliferation,Embryonic Development,Organ Development,Organismal Development,Skeletal and Muscular System Development and Function,Tissue Development	Formation of muscle cells	Decreased	-2236	3.74e-06	CCN3,CDKN1A,DIAPH3,EGR3,HBEGF,JUN,KLF10,SERPINE1,SPRY2
Cardiovascular System Development and Function,Organismal Development,Tissue Development	Angiogenesis	Decreased	-2236	1.3e-16	CCN3,CDKN1A,CEMIP,CTNNB1,CXCL8,DAB2,DDR2,DIAPH3,EGR1,EGR2,EGR3,FOXC2,GADD45A,HBEGF,HES1,ID1,IL10,JUN,JUNB,KLF10,MYC,PTGS2,RCAN1,RGCC,RHOB,SDC4,SERPINE1,SF3B1,SPRY2,SPRY4,STC1,TCF4,TDG,TIPARP,TNC,TRIB1,ZC3H12A,ZFP36L1
Cellular Growth and Proliferation	Cell focus formation	Decreased	-2219	1.5e-06	CTNNB1,CXCL8,GNAQ,JUN,MYC,PTGS2
Cell-To-Cell Signaling and Interaction	Adhesion of tumor cell lines	Decreased	-2208	1.26e-06	CCN3,CTNNB1,CXCL8,DAB2,EGR1,EGR3,HES1,JUN,JUNB,NECTIN3,RCAN1,SERPINE1,TNC
Cancer,Organismal Injury and Abnormalities,Tumor Morphology	Invasion of tumor	Decreased	-2208	2.22e-05	BCYRN1,CCN3,CTNNB1,HBEGF,HES1,ID1,PTGS2,RHOB,SERPINE1
Cardiovascular System Development and Function,Organismal Development,Tissue Development	Growth of blood vessel	Decreased	-2205	2.63e-10	CCN3,CDKN1A,CXCL8,DIAPH3,EGR1,EGR3,FOXC2,HBEGF,IL10,JUN,MYC,PTGS2,SERPINE1,TRIB1
Cellular Movement,Skeletal and Muscular System Development and Function	Migration of smooth muscle cells	Decreased	-2191	2.13e-10	CCN3,CXCL8,DIAPH3,DUSP1,EGR1,GNAQ,HBEGF,MYC,PTGS2,RCAN1,SDC4,SERPINE1,TRIB1
Embryonic Development,Organismal Development,Tissue Development	Development of body trunk	Decreased	-2156	1.05e-06	ANKRD1,CCN3,CDKN1A,CTNNB1,DIAPH3,DUSP1,EGR1,EGR2,EGR3,FOSB,FOXC2,GNAQ,HBEGF,HES1,ID1,ID2,IL10,JUN,KLF10,MYC,PTGS2,SERPINE1,SPRY2,SPRY4,TDG,TIPARP,ZFP36L1
Cellular Movement	Migration of cells	Decreased	-2154	2.1e-14	BCYRN1,BHLHE40,CCN3,CDKN1A,CEMIP,CLOCK,CTNNB1,CXCL8,CYTH2,DAB2,DACT1,DDR2,DIAPH3,DUSP1,DUSP5,EGR1,EGR2,EGR3,FOXC2,GADD45A,GNAQ,HBEGF,HES1,HSPA1A/HSPA1B,ID1,ID2,IL10,JUN,LATS2,MCL1,MEF2D,MYC,NECTIN3,NFIC,NR2F1,PPP1R15A,PTGS2,RCAN1,RGCC,RHOB,SDC4,SERPINE1,SF3B1,SGK1,SPRY2,SPRY4,STC1,TDG,TNC,TOB1,TRIB1,ZC3H12A
Cellular Development,Cellular Growth and Proliferation,Embryonic Development,Hematological System Development and Function,Hematopoiesis,Lymphoid Tissue Structure and Development,Organ Development,Organismal Development,Tissue Development	Lymphopoiesis	Decreased	-2153	2.64e-10	BHLHE40,CDKN1A,CTNNB1,DUSP5,EGR1,EGR2,EGR3,GADD45A,GADD45B,ID1,ID2,IL10,JUN,JUNB,KLF10,MCL1,MEF2D,MYC,PTGS2,RGCC,SPRY2,TCF4,ZC3H12A,ZFP36L1
Cardiovascular System Development and Function,Organismal Development,Tissue Development	Vasculogenesis	Decreased	-2068	1.15e-16	CCN3,CDKN1A,CTNNB1,CXCL8,DAB2,DDR2,DIAPH3,EGR1,EGR2,EGR3,FOXC2,GADD45A,HBEGF,HES1,ID1,IL10,JUN,JUNB,KLF10,MYC,PTGS2,RCAN1,RGCC,RHOB,SDC4,SERPINE1,SF3B1,SPRY2,SPRY4,STC1,TDG,TIPARP,TNC,TRIB1,ZFP36L1
Cellular Assembly and Organization,Cellular Function and Maintenance	Microtubule dynamics	Decreased	-2066	2.04e-06	CCN3,CDC42EP2,CDKN1A,CTNNB1,CXCL8,CYTH2,DAB2,DACT1,DIAPH3,EGR1,EGR3,FOXC2,HBEGF,HES1,HSPA1A/HSPA1B,ID1,ID2,JUN,MYC,NECTIN3,NR2F1,NUAK1,PTGS2,RHOB,RRBP1,SDC4,SERPINE1,SGK1,TNC
Cellular Movement,Connective Tissue Development and Function	Cell movement of fibroblasts	Decreased	-2038	1.99e-06	CCN3,CDKN1A,CTNNB1,CXCL8,DDR2,HBEGF,JUN,MYC,RHOB,SDC4
Cellular Development,Cellular Growth and Proliferation	Development of tumor cell lines	Decreased	-2033	2.28e-10	ANKRD1,CDKN1A,CTNNB1,DUSP1,DUSP5,EGR1,FOXC2,GADD45A,GADD45B,GNAQ,HES1,HSPA1A/HSPA1B,ID1,JUN,MYC,PTGS2,RCAN1,SERTAD1,SPRY2,SPRY4
Molecular Transport	Secretion of molecule	Decreased	-2.03	1.75e-05	ANKRD1,BHLHE40,CTNNB1,CXCL8,EGR1,FOSB,GNAQ,HNRNPAB,MAFF,PTGS2,RRBP1,SGK1,SLC44A4,STC1,ZFP36L1
Cell Death and Survival,Embryonic Development	Cell viability of embryonic cell lines	Decreased	-2.02	2.36e-07	BCYRN1,CDKN1A,CTNNB1,DUSP1,GADD45A,HBEGF,JUN,MYC,SF3B1,TRRAP
Cellular Development,Cellular Growth and Proliferation	Cell proliferation of lymphoma cell lines	Decreased	-2013	2.52e-06	CDKN1A,CTNNB1,EGR1,HES1,IL10,JUN,JUNB,MYC,TRRAP
Cell Death and Survival,Organismal Injury and Abnormalities	Apoptosis of squamous cell carcinoma cell lines	Increased	2401	9.39e-06	CTNNB1,ID1,JUN,MCL1,MYC,SERPINE1
Cancer,Immunological Disease,Organismal Injury and Abnormalities	Hyperplasia of spleen	Increased	2449	1.37e-06	BHLHE40,CDKN1A,GADD45B,IL10,PTGS2,ZFP36
Nutritional Disease,Organismal Injury and Abnormalities	Weight loss	Increased	2471	4.74e-07	CDKN1A,CLOCK,CTNNB1,DUSP1,EGR2,HSPA1A/HSPA1B,ID2,IL10,PTGS2,SERPINE1,SGK1,ZFP36
Developmental Disorder,Organismal Injury and Abnormalities	Hypoplasia of organ	Increased	3679	7.91e-07	DACT1,EGR2,FOXC2,GNAQ,HBEGF,HES1,ID1,IL10,MAFF,MCL1,MYC,PTGS2,SPRY2,TDG,ZFP36,ZFP36L1
Developmental Disorder,Organismal Injury and Abnormalities	Growth failure or short stature	Increased	3833	1.34e-05	CDKN1A,CTNNB1,DDR2,EGR1,GADD45A,ID1,ID2,IL10,LATS2,MYC,PTGS2,SERPINE1,SPRY4,TCF4,TRIB1,ZC3H12A,ZFP36,ZFP36L1
Developmental Disorder,Organismal Injury and Abnormalities	Growth Failure	Increased	3835	1.28e-05	CDKN1A,DDR2,EGR1,GADD45A,ID1,ID2,IL10,LATS2,MYC,PTGS2,SPRY4,TCF4,TRIB1,ZC3H12A,ZFP36,ZFP36L1
Developmental Disorder,Organismal Injury and Abnormalities	Hypoplasia	Increased	3925	1.11e-06	DACT1,EGR2,FOXC2,GNAQ,HBEGF,HES1,ID1,IL10,JUN,MAFF,MCL1,MYC,PTGS2,SPRY2,TDG,ZFP36,ZFP36L1
Developmental Disorder,Organismal Injury and Abnormalities	Aplasia or hypoplasia	Increased	4048	1.42e-07	CTNNB1,DACT1,EGR2,FOXC2,GNAQ,HBEGF,HES1,ID1,ID2,IL10,JUN,MAFF,MCL1,MYC,PTGS2,SPRY2,TDG,ZFP36,ZFP36L1
Organismal Injury and Abnormalities,Organismal Survival	Perinatal death	Increased	4118	3.33e-10	CDKN1A,CTNNB1,DACT1,EGR2,EGR3,FOXC2,GNAQ,HBEGF,HES1,ID1,ID2,JUN,JUNB,MAFF,MEF2D,NR2F1,PPP1R15A,PTGS2,SLC2A3,SPRY2,SPRY4,TCF4
Organismal Injury and Abnormalities,Organismal Survival	Organismal death	Increased	6521	6.21e-12	ACADVL,BHLHE40,CCN3,CDKN1A,CEMIP,CSRNP1,CTNNB1,CXCL8,DAB2,DACT1,DIAPH3,DUSP1,EGR2,EGR3,FOXC2,GADD45A,GNAQ,HBEGF,HES1,HNRNPAB,ID1,ID2,IL10,JUN,JUNB,LATS2,MAFF,MCL1,MEF2D,MYC,NECTIN3,NFIC,NR2F1,PPP1R15A,PTGS2,RCAN1,SDC4,SERPINE1,SERTAD1,SF3B1,SLC25A25,SLC2A3,SPRY2,SPRY4,TCF4,TDG,TIPARP,TNC,TRRAP,ZC3H12A,ZFP36,ZFP36L1,ZNF281
This table shows the results from Diseases and Functions analysis carried out by IPA. Columns from left to right: Category, Diseases and Functions annotated, predicted direction of change, activation Z-score, p-value and genes involved.
Results were limited to activation Z-scores <-2 and >2
